# Supplementary material for: iTRAQ-based quantitative proteomic analysis of alterations in the intestine of Hu sheep under weaning stress
Source: PLoS One. 2018 Jul 19;13(7):e0200680. doi: 10.1371/journal.pone.0200680 (PMC6053177; doi:10.1371/journal.pone.0200680)
Supplement: S1 Table — (XLSX) [file pone.0200680.s005.xlsx]

## Sheet: Sheet1
TableS1. The qPCR primers used for verification of the differentially expressed genes of the intestine
Primer	Sequence (5’-3’)	Fragment length	Tm (°C)
APOA2	F:CGTCAACACCATGAAGCTGC	197bp	60
	R:CCTTGGCTTGGGTTTGAAGC
SDPR	F:TGACTCAGCAATGGACAGCAA	164bp	60
	R:CAGAGGGCTGTGCATTTAAGC
PCK1	F:TTCGTCAAGTGCCTCCACTC	126bp	59
	R:GGAGATGATTTCTCGGCGGT
CROT	F:TGGTGCACAATGGCTATGGA	159bp	59
	R:GAGGCGTTTCCATCAGTTGC
CALU	F: GACTGGATCCTCCCCTCAGA	206bp	60
	R: ATGTGGGTTCCTCTGTCTGC
GSTA	F: TGCTGAAAAAGACGCCAAGC	217bp	60
	R: GGCTTTTAGGGCCTTCAGCA
GAPDH	F: GTCCGTTGTGGATCTGACCT	245bp	58
	R: TGCTGTAGCCGAATTCATTG
APOA2= apolipoprotein A-II; SDPR= serum deprivation response; PCK1= phosphoenolpyruvate carboxykinase 1; CROT= carnitine O-octanoyltransferase; CALU= calumenin; GSTA1=glutathione S-transferase alpha 1; GAPDH= glyceraldehyde-3-phosphate dehydrogenase
