# Supplementary material for: iTRAQ-based quantitative proteomic analysis of alterations in the intestine of Hu sheep under weaning stress
Source: PLoS One. 2018 Jul 19;13(7):e0200680. doi: 10.1371/journal.pone.0200680 (PMC6053177; doi:10.1371/journal.pone.0200680)
Supplement: S4 Table — (XLSX) [file pone.0200680.s008.xlsx]

## Sheet: Up-regulated
Table S5 MGI phenotype annotations using up-regulated proteins
Symbol	Name	Ensembl ID	MP ID	Term
Capg	capping protein (actin filament), gelsolin-like	ENSMUSG00000056737	MP:0002451	abnormal macrophage physiology
			MP:0001798	impaired macrophage phagocytosis
			MP:0008720	impaired neutrophil chemotaxis
			MP:0002412	increased susceptibility to bacterial infection
Pdzk1	PDZ domain containing 1	ENSMUSG00000038298	MP:0005416	abnormal circulating protein level
			MP:0000598	abnormal liver morphology
			MP:0005178	increased circulating cholesterol level
Acot13	acyl-CoA thioesterase 13	ENSMUSG00000006717	MP:0008961	abnormal basal metabolism
			MP:0005584	abnormal enzyme/coenzyme activity
			MP:0003868	abnormal feces composition
			MP:0003383	abnormal gluconeogenesis
			MP:0002078	abnormal glucose homeostasis
			MP:0001547	abnormal lipid level
			MP:0001262	decreased body weight
			MP:0002702	decreased circulating free fatty acid level
			MP:0003458	decreased circulating ketone body level
			MP:0010026	decreased liver cholesterol level
			MP:0009356	decreased liver triglyceride level
			MP:0001783	decreased white adipose tissue amount
			MP:0005292	improved glucose tolerance
			MP:0003960	increased lean body mass
Ezr	ezrin	ENSMUSG00000052397	MP:0004139	abnormal gastric parietal cell morphology
			MP:0000488	abnormal intestinal epithelium morphology
			MP:0008109	abnormal small intestinal microvillus morphology
			MP:0008003	achlorhydria
			MP:0011085	complete postnatal lethality
			MP:0011100	complete preweaning lethality
			MP:0001262	decreased body weight
			MP:0008688	decreased interleukin-2 secretion
			MP:0011086	partial postnatal lethality
			MP:0001732	postnatal growth retardation
			MP:0010770	preweaning lethality
Ephx2	epoxide hydrolase 2, cytoplasmic	ENSMUSG00000022040	MP:0001547	abnormal lipid level
			MP:0005266	abnormal metabolism
			MP:0002792	abnormal retinal vasculature morphology
			MP:0003227	abnormal vascular branching morphogenesis
			MP:0006264	decreased systemic arterial systolic blood pressure
Myo1a	myosin IA	ENSMUSG00000025401	MP:0008142	decreased small intestinal villus size
Shmt1	serine hydroxymethyltransferase 1 (soluble)	ENSMUSG00000020534	MP:0005311	abnormal circulating amino acid level
			MP:0000609	abnormal liver physiology
Dusp3	dual specificity phosphatase 3 (vaccinia virus phosphatase VH1-related)	ENSMUSG00000003518	MP:0003961	decreased lean body mass
			MP:0005458	increased percent body fat
			MP:0002412	increased susceptibility to bacterial infection
Lmo7	LIM domain only 7	ENSMUSG00000033060	MP:0001262	decreased body weight
			MP:0011086	partial postnatal lethality
Ap1g1	adaptor protein complex AP-1, gamma 1 subunit	ENSMUSG00000031731	MP:0001265	decreased body size
			MP:0008075	decreased CD4-positive, alpha beta T cell number
			MP:0001732	postnatal growth retardation
			MP:0008489	slow postnatal weight gain
Tap2	transporter 2, ATP-binding cassette, sub-family B (MDR/TAP)	ENSMUSG00000024339	MP:0005078	abnormal cytotoxic T cell physiology
			MP:0010766	abnormal NK cell physiology
			MP:0000727	absent CD8-positive, alpha-beta T cells
			MP:0008079	decreased CD8-positive, alpha-beta T cell number
			MP:0001841	decreased level of surface class I molecules
			MP:0001837	defective assembly of class I molecules
			MP:0008074	increased CD4-positive, alpha beta T cell number
Ewsr1	Ewing sarcoma breakpoint region 1	ENSMUSG00000009079	MP:0001262	decreased body weight
			MP:0000063	decreased bone mineral density
			MP:0005092	decreased double-positive T cell number
			MP:0008215	decreased immature B cell number
			MP:0000221	decreased leukocyte cell number
			MP:0008211	decreased mature B cell number
			MP:0008209	decreased pre-B cell number
			MP:0013501	increased fibroblast apoptosis
			MP:0002026	increased leukemia incidence
			MP:0005013	increased lymphocyte cell number
			MP:0002024	increased T cell derived lymphoma incidence
			MP:0001732	postnatal growth retardation
			MP:0002083	premature death
			MP:0001823	thymus hypoplasia
Adrm1	adhesion regulating molecule 1	ENSMUSG00000039041	MP:0000010	abnormal abdominal fat pad morphology
			MP:0008081	abnormal single-positive T cell number
			MP:0009674	decreased birth weight
			MP:0000709	enlarged thymus
			MP:0008074	increased CD4-positive, alpha beta T cell number
			MP:0008078	increased CD8-positive, alpha-beta T cell number
			MP:0010024	increased total body fat amount
			MP:0002082	postnatal lethality
			MP:0000708	thymus hyperplasia
Krt8	keratin 8	ENSMUSG00000049382	MP:0000488	abnormal intestinal epithelium morphology
			MP:0001670	abnormal intestinal mineral absorption！
			MP:0002499	chronic inflammation
			MP:0001262	decreased body weight
			MP:0005036	diarrhea
			MP:0000493	rectal prolapse
Ada	adenosine deaminase	ENSMUSG00000017697	MP:0005319	abnormal enzyme/coenzyme level
			MP:0003806	abnormal nucleotide metabolism
			MP:0000496	abnormal small intestine morphology
			MP:0009543	abnormal thymus corticomedullary boundary morphology
			MP:0011085	complete postnatal lethality
			MP:0001262	decreased body weight
			MP:0005419	decreased circulating serum albumin level
			MP:0005567	decreased circulating total protein level
			MP:0005092	decreased double-positive T cell number
			MP:0002460	decreased immunoglobulin level
			MP:0000221	decreased leukocyte cell number
			MP:0005018	decreased T cell number
			MP:0005090	increased double-negative T cell number
			MP:0005011	increased eosinophil cell number
			MP:0000322	increased granulocyte number
			MP:0005425	increased macrophage cell number
			MP:0000706	small thymus
Lgals3	lectin, galactose binding, soluble 3	ENSMUSG00000050335	MP:0002436	abnormal CD8-positive, alpha-beta cytotoxic T cell morphology
			MP:0008555	abnormal interferon secretion
			MP:0002442	abnormal leukocyte physiology
			MP:0002451	abnormal macrophage physiology
			MP:0002620	abnormal monocyte morphology
			MP:0005025	abnormal response to infection
			MP:0001358	aggression toward inanimate objects
			MP:0000334	decreased granulocyte number
			MP:0005016	decreased lymphocyte cell number
			MP:0003884	decreased macrophage cell number
			MP:0000223	decreased monocyte cell number
			MP:0005166	decreased susceptibility to injury
			MP:0003799	impaired macrophage chemotaxis
			MP:0001798	impaired macrophage phagocytosis
			MP:0008719	impaired neutrophil recruitment
			MP:0002941	increased circulating alanine transaminase level
			MP:0005011	increased eosinophil cell number
			MP:0002493	increased IgG level
			MP:0008669	increased interleukin-12b secretion
			MP:0008705	increased interleukin-6 secretion
			MP:0009355	increased liver triglyceride level
			MP:0011080	increased macrophage apoptosis
			MP:0002412	increased susceptibility to bacterial infection
			MP:0005027	increased susceptibility to parasitic infection
			MP:0008560	increased tumor necrosis factor secretion
			MP:0001860	liver inflammation
			MP:0003674	oxidative stress
			MP:0003306	small intestinal inflammation
Gclc	glutamate-cysteine ligase, catalytic subunit	ENSMUSG00000032350	MP:0001764	abnormal homeostasis
			MP:0000609	abnormal liver physiology
			MP:0006036	abnormal mitochondrial physiology
			MP:0006035	abnormal mitochondrion morphology
			MP:0010836	decreased CD4-positive, alpha-beta memory T cell number
			MP:0010839	decreased CD8-positive, alpha-beta memory T cell number
			MP:0000352	decreased cell proliferation
			MP:0011629	decreased mitochondria number
			MP:0002941	increased circulating alanine transaminase level
			MP:0005343	increased circulating aspartate transaminase level
			MP:0013504	increased embryonic tissue cell apoptosis
			MP:0003674	oxidative stress
			MP:0001732	postnatal growth retardation
Ifit1	interferon-induced protein with tetratricopeptide repeats 1	ENSMUSG00000034459	MP:0002418	increased susceptibility to viral infection
			MP:0009791	increased susceptibility to viral infection induced morbidity/mortality
Sfn	stratifin	ENSMUSG00000047281	MP:0002144	abnormal B cell differentiation
			MP:0003566	abnormal cell adhesion
			MP:0008470	abnormal spleen B cell follicle morphology
			MP:0000689	abnormal spleen morphology
			MP:0008168	decreased B-1a cell number
			MP:0005017	decreased B cell number
			MP:0008174	decreased follicular B cell number
			MP:0001805	decreased IgG level
			MP:0001806	decreased IgM level
			MP:0008182	decreased marginal zone B cell number
			MP:0005155	herniated intestine
			MP:0008782	increased B cell apoptosis
			MP:0005154	increased B cell proliferation
			MP:0000351	increased cell proliferation
			MP:0002418	increased susceptibility to viral infection
			MP:0009791	increased susceptibility to viral infection induced morbidity/mortality
			MP:0011084	partial lethality at weaning
			MP:0001732	postnatal growth retardation
Sdpr	serum deprivation response	ENSMUSG00000045954	MP:0009115	abnormal fat cell morphology
			MP:0006055	abnormal vascular endothelial cell morphology
Dstn	destrin	ENSMUSG00000015932	MP:0005601	increased angiogenesis
			MP:0000351	increased cell proliferation
Gnl3	guanine nucleotide binding protein-like 3 (nucleolar)	ENSMUSG00000042354	MP:0003077	abnormal cell cycle
			MP:0005621	abnormal cell physiology
			MP:0000352	decreased cell proliferation
			MP:0008008	early cellular replicative senescence
			MP:0006042	increased apoptosis
			MP:0013501	increased fibroblast apoptosis
Cav1	caveolin 1, caveolae protein	ENSMUSG00000007655	MP:0005666	abnormal adipose tissue physiology
			MP:0009116	abnormal brown fat cell morphology
			MP:0003191	abnormal cellular cholesterol metabolism
			MP:0005311	abnormal circulating amino acid level
			MP:0001553	abnormal circulating free fatty acids level
			MP:0008713	abnormal cytokine level
			MP:0001663	abnormal digestive system physiology
			MP:0009115	abnormal fat cell morphology
			MP:0010358	abnormal free fatty acids level
			MP:0003383	abnormal gluconeogenesis
			MP:0002078	abnormal glucose homeostasis
			MP:0001764	abnormal homeostasis
			MP:0002118	abnormal lipid homeostasis
			MP:0001547	abnormal lipid level
			MP:0002451	abnormal macrophage physiology
			MP:0003957	abnormal nitric oxide homeostasis
			MP:0000187	abnormal triglyceride level
			MP:0008546	abnormal vesicle-mediated transport
			MP:0008843	absent subcutaneous adipose tissue
			MP:0004893	decreased adiponectin level
			MP:0001262	decreased body weight
			MP:0005560	decreased circulating glucose level
			MP:0003442	decreased circulating glycerol level
			MP:0005668	decreased circulating leptin level
			MP:0005282	decreased fatty acid level
			MP:0008844	decreased subcutaneous adipose tissue amount
			MP:0005659	decreased susceptibility to diet-induced obesity
			MP:0008734	decreased susceptibility to endotoxin shock
			MP:0010025	decreased total body fat amount
			MP:0001783	decreased white adipose tissue amount
			MP:0009122	decreased white fat cell lipid droplet size
			MP:0008034	enhanced lipolysis
			MP:0008033	impaired lipolysis
			MP:0000005	increased brown adipose tissue amount
			MP:0009124	increased brown fat cell lipid droplet size
			MP:0003443	increased circulating glycerol level
			MP:0002079	increased circulating insulin level
			MP:0008577	increased circulating interferon-gamma level
			MP:0008596	increased circulating interleukin-6 level
			MP:0001552	increased circulating triglyceride level
			MP:0008553	increased circulating tumor necrosis factor level
			MP:0003975	increased circulating VLDL triglyceride level
			MP:0011939	increased food intake
			MP:0009763	increased sensitivity to induced morbidity/mortality
			MP:0002412	increased susceptibility to bacterial infection
			MP:0009788	increased susceptibility to bacterial infection induced morbidity/mortality
			MP:0005317	increased triglyceride level
			MP:0003070	increased vascular permeability
			MP:0005331	insulin resistance
			MP:0001885	mammary gland duct hyperplasia
			MP:0000630	mammary gland hyperplasia
			MP:0008489	slow postnatal weight gain
			MP:0001263	weight loss
Wars	tryptophanyl-tRNA synthetase	ENSMUSG00000021266	MP:0011100	complete preweaning lethality
			MP:0005562	decreased mean corpuscular hemoglobin
			MP:0002591	decreased mean corpuscular volume
			MP:0002968	increased circulating alkaline phosphatase level
			MP:0003131	increased erythrocyte cell number
			MP:0010067	increased red blood cell distribution width
Slc9a3r1	solute carrier family 9 (sodium/hydrogen exchanger), member 3 regulator 1	ENSMUSG00000020733	MP:0000488	abnormal intestinal epithelium morphology
			MP:0003449	abnormal intestinal goblet cell morphology
			MP:0000477	abnormal intestine morphology
			MP:0000198	decreased circulating phosphate level
			MP:0001935	decreased litter size
			MP:0002083	premature death
Ybx1	Y box protein 1	ENSMUSG00000028639	MP:0000358	abnormal cell morphology
			MP:0003186	abnormal redox activity
			MP:0011111	complete lethality during fetal growth through weaning
			MP:0011099	complete lethality throughout fetal growth and development
			MP:0004200	decreased fetal size
			MP:0011704	decreased fibroblast proliferation
			MP:0008008	early cellular replicative senescence
			MP:0011109	partial lethality throughout fetal growth and development
Lasp1	LIM and SH3 protein 1	ENSMUSG00000038366	MP:0001262	decreased body weight
			MP:0000503	excessive digestive secretion
			MP:0009763	increased sensitivity to induced morbidity/mortality
Aimp1	aminoacyl tRNA synthetase complex-interacting multifunctional protein 1	ENSMUSG00000028029	MP:0005425	increased macrophage cell number
Cd2ap	CD2-associated protein	ENSMUSG00000061665	MP:0005419	decreased circulating serum albumin level
			MP:0005095	decreased T cell proliferation
			MP:0005553	increased circulating creatinine level
			MP:0005165	increased susceptibility to injury
			MP:0001732	postnatal growth retardation
			MP:0002083	premature death
			MP:0003644	thymus atrophy
Hsd17b11	hydroxysteroid (17-beta) dehydrogenase 11	ENSMUSG00000029311	MP:0008500	increased IgG2a level
			MP:0008214	increased immature B cell number
Cstb	cystatin B	ENSMUSG00000005054	MP:0001648	abnormal apoptosis
Caprin1	cell cycle associated protein 1	ENSMUSG00000027184	MP:0004200	decreased fetal size
Sod2	superoxide dismutase 2, mitochondrial	ENSMUSG00000006818	MP:0009642	abnormal blood homeostasis
			MP:0005621	abnormal cell physiology
			MP:0010948	abnormal double-strand DNA break repair
			MP:0005584	abnormal enzyme/coenzyme activity
			MP:0005319	abnormal enzyme/coenzyme level
			MP:0002118	abnormal lipid homeostasis
			MP:0006036	abnormal mitochondrial physiology
			MP:0006035	abnormal mitochondrion morphology
			MP:0003186	abnormal redox activity
			MP:0010958	abnormal tricarboxylic acid cycle
			MP:0001258	decreased body length
			MP:0001265	decreased body size
			MP:0001262	decreased body weight
			MP:0005560	decreased circulating glucose level
			MP:0004200	decreased fetal size
			MP:0010025	decreased total body fat amount
			MP:0002319	hyperoxia
			MP:0001523	impaired righting response
			MP:0012556	increased cell death
			MP:0002007	increased cellular sensitivity to gamma-irradiation
			MP:0002968	increased circulating alkaline phosphatase level
			MP:0005343	increased circulating aspartate transaminase level
			MP:0002575	increased circulating ketone body level
			MP:0012431	increased lymphoma incidence
			MP:0003674	oxidative stress
			MP:0011109	partial lethality throughout fetal growth and development
			MP:0001732	postnatal growth retardation
Map2k2	mitogen-activated protein kinase kinase 2	ENSMUSG00000035027	MP:0001262	decreased body weight
			MP:0005419	decreased circulating serum albumin level
			MP:0005567	decreased circulating total protein level
Mut	methylmalonyl-Coenzyme A mutase	ENSMUSG00000023921	MP:0009642	abnormal blood homeostasis
			MP:0005311	abnormal circulating amino acid level
			MP:0005220	abnormal exocrine pancreas morphology
			MP:0011635	abnormal mitochondrial crista morphology
			MP:0011637	abnormal mitochondrial matrix morphology
			MP:0005217	abnormal pancreatic beta cell morphology
			MP:0010958	abnormal tricarboxylic acid cycle
			MP:0001262	decreased body weight
			MP:0003017	decreased circulating bicarbonate level
			MP:0008770	decreased survivor rate
			MP:0002628	hepatic steatosis
			MP:0003979	increased circulating carnitine level
			MP:0012551	metabolic acidosis
			MP:0003674	oxidative stress
			MP:0001732	postnatal growth retardation
			MP:0002083	premature death
			MP:0001263	weight loss
S100a4	S100 calcium binding protein A4	ENSMUSG00000001020	MP:0001648	abnormal apoptosis
			MP:0002465	abnormal eosinophil physiology
			MP:0003799	impaired macrophage chemotaxis
			MP:0012431	increased lymphoma incidence
Timm50	translocase of inner mitochondrial membrane 50	ENSMUSG00000003438	MP:0011100	complete preweaning lethality
			MP:0010025	decreased total body fat amount
			MP:0003960	increased lean body mass
Tap1	transporter 1, ATP-binding cassette, sub-family B (MDR/TAP)	ENSMUSG00000037321	MP:0001835	abnormal antigen presentation
			MP:0001836	abnormal antigen presentation via MHC class I
			MP:0002455	abnormal dendritic cell antigen presentation
			MP:0003945	abnormal lymphocyte physiology
			MP:0000727	absent CD8-positive, alpha-beta T cells
			MP:0008079	decreased CD8-positive, alpha-beta T cell number
			MP:0005079	decreased cytotoxic T cell cytolysis
			MP:0005089	decreased double-negative T cell number
			MP:0001841	decreased level of surface class I molecules
			MP:0002411	decreased susceptibility to bacterial infection
			MP:0009789	decreased susceptibility to bacterial infection induced morbidity/mortality
			MP:0001837	defective assembly of class I molecules
			MP:0001838	defective intracellular transport of class I molecules
			MP:0008086	increased T-helper 1 cell number
C1qbp	complement component 1, q subcomponent binding protein	ENSMUSG00000018446	MP:0005266	abnormal metabolism
			MP:0000352	decreased cell proliferation
			MP:0001806	decreased IgM level
Pls1	plastin 1 (I-isoform)	ENSMUSG00000049493	MP:0000488	abnormal intestinal epithelium morphology
			MP:0010155	abnormal intestine physiology
			MP:0008141	decreased small intestinal microvillus size
			MP:0008885	increased enterocyte apoptosis
			MP:0013298	increased susceptibility to colitis induced morbidity/mortality
			MP:0008537	increased susceptibility to induced colitis

## Sheet: Down-regulated
Table S5 MGI phenotype annotations using down-regulated proteins
Symbol	Name	Ensembl ID	MP ID	Term
Dym	dymeclin	ENSMUSG00000035765	MP:0002114	abnormal axial skeleton morphology
			MP:0000358	abnormal cell morphology
			MP:0000166	abnormal chondrocyte morphology
			MP:0002115	abnormal limb bone morphology
			MP:0006399	abnormal long bone epiphyseal ossification zone morphology
			MP:0003055	abnormal long bone epiphyseal plate morphology
			MP:0000165	abnormal long bone hypertrophic chondrocyte zone
			MP:0004174	abnormal spine curvature
			MP:0008546	abnormal vesicle-mediated transport
			MP:0009703	decreased birth body size
			MP:0001258	decreased body length
			MP:0001262	decreased body weight
			MP:0003409	decreased width of hypertrophic chondrocyte zone
			MP:0006397	disorganized long bone epiphyseal plate
			MP:0000519	hydronephrosis
			MP:0000120	malocclusion
			MP:0003109	short femur
			MP:0004351	short humerus
			MP:0004672	short ribs
			MP:0002764	short tibia
			MP:0005352	small cranium
			MP:0004610	small vertebrae
			MP:0003587	ureter obstruction
Myo18a	myosin XVIIIA	ENSMUSG00000000631	MP:0011100	complete preweaning lethality
Nckap1l	NCK associated protein 1 like	ENSMUSG00000022488	MP:0008076	abnormal CD4-positive T cell differentiation
			MP:0006410	abnormal common myeloid progenitor cell morphology
			MP:0002631	abnormal epididymis morphology
			MP:0003657	abnormal erythrocyte osmotic lysis
			MP:0008801	abnormal erythroid progenitor cell morphology
			MP:0002722	abnormal immune system organ morphology
			MP:0000598	abnormal liver morphology
			MP:0002401	abnormal lymphopoiesis
			MP:0004972	abnormal regulatory T cell number
			MP:0005325	abnormal renal glomerulus morphology
			MP:0004733	abnormal thoracic cavity morphology
			MP:0002367	abnormal thymus lobule morphology
			MP:0010177	acanthocytosis
			MP:0000604	amyloidosis
			MP:0003141	cardiac fibrosis
			MP:0010176	dacryocytosis
			MP:0008075	decreased CD4-positive, alpha beta T cell number
			MP:0008079	decreased CD8-positive, alpha-beta T cell number
			MP:0005092	decreased double-positive T cell number
			MP:0000208	decreased hematocrit
			MP:0005016	decreased lymphocyte cell number
			MP:0008211	decreased mature B cell number
			MP:0008354	decreased mature gamma-delta T cell number
			MP:0002591	decreased mean corpuscular volume
			MP:0005095	decreased T cell proliferation
			MP:0000240	extramedullary hematopoiesis
			MP:0001853	heart inflammation
			MP:0008388	hypochromic microcytic anemia
			MP:0001798	impaired macrophage phagocytosis
			MP:0008720	impaired neutrophil chemotaxis
			MP:0002467	impaired neutrophil phagocytosis
			MP:0008614	increased circulating interleukin-17 level
			MP:0008596	increased circulating interleukin-6 level
			MP:0005090	increased double-negative T cell number
			MP:0008681	increased interleukin-17 secretion
			MP:0008705	increased interleukin-6 secretion
			MP:0000218	increased leukocyte cell number
			MP:0000219	increased neutrophil cell number
			MP:0008560	increased tumor necrosis factor secretion
			MP:0001860	liver inflammation
			MP:0001861	lung inflammation
			MP:0008101	lymph node hypoplasia
			MP:0002643	poikilocytosis
			MP:0002640	reticulocytosis
			MP:0000314	schistocytosis
			MP:0000693	spleen hyperplasia
			MP:0001823	thymus hypoplasia
Hpx	hemopexin	ENSMUSG00000030895	MP:0002136	abnormal kidney physiology
			MP:0004756	abnormal proximal convoluted tubule morphology
			MP:0000315	hemoglobinuria
			MP:0012666	increased circulating haptoglobin level
			MP:0010375	increased kidney iron level
Hspa4l	heat shock protein 4 like	ENSMUSG00000025757	MP:0000521	abnormal kidney cortex morphology
			MP:0002135	abnormal kidney morphology
			MP:0002136	abnormal kidney physiology
			MP:0001156	abnormal spermatogenesis
			MP:0004182	abnormal spermiation
			MP:0002675	asthenozoospermia
			MP:0000519	hydronephrosis
			MP:0005565	increased blood urea nitrogen level
			MP:0000194	increased circulating calcium level
			MP:0005633	increased circulating sodium level
			MP:0009763	increased sensitivity to induced morbidity/mortality
			MP:0010180	increased susceptibility to weight loss
			MP:0004970	kidney atrophy
			MP:0002687	oligozoospermia
			MP:0001922	reduced male fertility
Aldh1a3	aldehyde dehydrogenase family 1, subfamily A3	ENSMUSG00000015134	MP:0001303	abnormal lens morphology
			MP:0002247	abnormal maxillary sinus morphology
			MP:0002237	abnormal nasal cavity morphology
			MP:0004054	abnormal periocular mesenchyme morphology
			MP:0001325	abnormal retina morphology
			MP:0002699	abnormal vitreous body morphology
			MP:0008881	absent Harderian gland
			MP:0010712	absent nasolacrimal duct
			MP:0008970	choanal atresia
			MP:0011087	complete neonatal lethality
			MP:0008972	ethmoturbinate hypoplasia
			MP:0011964	increased total retina thickness
			MP:0002169	no abnormal phenotype detected
			MP:0010711	persistent hyperplastic primary vitreous
			MP:0001954	respiratory distress
Clu	clusterin	ENSMUSG00000022037	MP:0011320	abnormal glomerular capillary morphology
			MP:0011339	abnormal glomerular mesangium morphology
			MP:0000266	abnormal heart morphology
			MP:0005294	abnormal heart ventricle morphology
			MP:0003313	abnormal locomotor activation
			MP:0011338	abnormal mesangial matrix morphology
			MP:0000278	abnormal myocardial fiber morphology
			MP:0005329	abnormal myocardium layer morphology
			MP:0012270	cardiac edema
			MP:0000523	cortical renal glomerulopathies
			MP:0005140	decreased cardiac muscle contractility
			MP:0004567	decreased myocardial fiber number
			MP:0011353	expanded mesangial matrix
			MP:0001853	heart inflammation
			MP:0005161	hematuria
			MP:0005655	increased aggression
			MP:0011427	mesangial cell hyperplasia
			MP:0001856	myocarditis
			MP:0011377	renal glomerulus fibrosis
Anxa1	annexin A1	ENSMUSG00000024659	MP:0000003	abnormal adipose tissue morphology
			MP:0005666	abnormal adipose tissue physiology
			MP:0001739	abnormal adrenal gland secretion
			MP:0000495	abnormal colon morphology
			MP:0008327	abnormal corticotroph morphology
			MP:0000438	abnormal cranium morphology
			MP:0005334	abnormal fat pad morphology
			MP:0013341	abnormal folliculo-stellate cell morphology
			MP:0000107	abnormal frontal bone morphology
			MP:0008325	abnormal gonadotroph morphology
			MP:0000488	abnormal intestinal epithelium morphology
			MP:0008323	abnormal lactotroph morphology
			MP:0002442	abnormal leukocyte physiology
			MP:0000074	abnormal neurocranium morphology
			MP:0005249	abnormal palatine bone morphology
			MP:0003843	abnormal sagittal suture morphology
			MP:0008322	abnormal somatotroph morphology
			MP:0010144	abnormal tumor vascularization
			MP:0004003	abnormal vascular endothelial cell physiology
			MP:0008427	decreased corticotroph cell size
			MP:0001273	decreased metastatic potential
			MP:0009764	decreased sensitivity to induced morbidity/mortality
			MP:0003447	decreased tumor growth/size
			MP:0002908	delayed wound healing
			MP:0000083	ectopic cranial bone growth
			MP:0001798	impaired macrophage phagocytosis
			MP:0005129	increased adrenocorticotropin level
			MP:0000062	increased bone mineral density
			MP:0002079	increased circulating insulin level
			MP:0001846	increased inflammatory response
			MP:0009766	increased sensitivity to xenobiotic induced morbidity/mortality
			MP:0008537	increased susceptibility to induced colitis
			MP:0008302	thin adrenal cortex
			MP:0001263	weight loss
Mapkapk2	MAP kinase-activated protein kinase 2	ENSMUSG00000016528	MP:0003795	abnormal bone structure
			MP:0008713	abnormal cytokine level
			MP:0003009	abnormal cytokine secretion
			MP:0002932	abnormal joint morphology
			MP:0008243	abnormal macrophage derived foam cell morphology
			MP:0008259	abnormal optic disc morphology
			MP:0000343	altered response to myocardial infarction
			MP:0010124	decreased bone mineral content
			MP:0003223	decreased cardiomyocyte apoptosis
			MP:0005554	decreased circulating creatinine level
			MP:0004151	decreased circulating iron level
			MP:0008554	decreased circulating tumor necrosis factor level
			MP:0008567	decreased interferon-gamma secretion
			MP:0003038	decreased myocardial infarction size
			MP:0008734	decreased susceptibility to endotoxin shock
			MP:0008561	decreased tumor necrosis factor secretion
			MP:0001798	impaired macrophage phagocytosis
			MP:0005559	increased circulating glucose level
			MP:0008810	increased circulating iron level
			MP:0008657	increased interleukin-1 beta secretion
			MP:0000218	increased leukocyte cell number
			MP:0008483	increased spleen germinal center size
			MP:0002412	increased susceptibility to bacterial infection
			MP:0009788	increased susceptibility to bacterial infection induced morbidity/mortality
			MP:0002169	no abnormal phenotype detected
			MP:0002764	short tibia
Agps	alkylglycerone phosphate synthase	ENSMUSG00000042410	MP:0002840	abnormal lens fiber morphology
			MP:0001303	abnormal lens morphology
			MP:0001547	abnormal lipid level
			MP:0002216	abnormal seminiferous tubule morphology
			MP:0005159	azoospermia
			MP:0001304	cataract
			MP:0002579	disorganized secondary lens fibers
			MP:0001925	male infertility
			MP:0001297	microphthalmia
			MP:0011110	partial preweaning lethality
			MP:0001147	small testis
P4ha1	procollagen-proline, 2-oxoglutarate 4-dioxygenase (proline 4-hydroxylase), alpha 1 polypeptide	ENSMUSG00000019916	MP:0003658	abnormal capillary morphology
			MP:0000358	abnormal cell morphology
			MP:0011261	abnormal limb mesenchyme morphology
			MP:0011098	complete embryonic lethality during organogenesis
			MP:0001698	decreased embryo size
			MP:0003984	embryonic growth retardation
			MP:0003044	impaired basement membrane formation
			MP:0003717	pallor
Galns	galactosamine (N-acetyl)-6-sulfate sulfatase	ENSMUSG00000015027	MP:0001312	abnormal cornea morphology
			MP:0003172	abnormal lysosome physiology
			MP:0011473	increased urine glycosaminoglycan level
			MP:0005059	lysosomal protein accumulation
Hmox1	heme oxygenase 1	ENSMUSG00000005413	MP:0002191	abnormal artery morphology
			MP:0002972	abnormal cardiac muscle contractility
			MP:0001544	abnormal cardiovascular system physiology
			MP:0010954	abnormal cellular respiration
			MP:0005637	abnormal iron homeostasis
			MP:0000217	abnormal leukocyte cell number
			MP:0008828	abnormal lymph node cell ratio
			MP:0005266	abnormal metabolism
			MP:0006036	abnormal mitochondrial physiology
			MP:0003186	abnormal redox activity
			MP:0008826	abnormal splenic cell ratio
			MP:0005595	abnormal vascular smooth muscle physiology
			MP:0000343	altered response to myocardial infarction
			MP:0002642	anisocytosis
			MP:0005150	cachexia
			MP:0003141	cardiac fibrosis
			MP:0011854	cerebral edema
			MP:0002499	chronic inflammation
			MP:0011091	complete prenatal lethality
			MP:0001265	decreased body size
			MP:0002942	decreased circulating alanine transaminase level
			MP:0005632	decreased circulating aspartate transaminase level
			MP:0002702	decreased circulating free fatty acid level
			MP:0004151	decreased circulating iron level
			MP:0002875	decreased erythrocyte cell number
			MP:0009269	decreased fat cell size
			MP:0000208	decreased hematocrit
			MP:0002874	decreased hemoglobin content
			MP:0001876	decreased inflammatory response
			MP:0008565	decreased interferon-beta secretion
			MP:0008658	decreased interleukin-1 beta secretion
			MP:0008706	decreased interleukin-6 secretion
			MP:0002591	decreased mean corpuscular volume
			MP:0009789	decreased susceptibility to bacterial infection induced morbidity/mortality
			MP:0002310	decreased susceptibility to hepatic steatosis
			MP:0002410	decreased susceptibility to viral infection
			MP:0010182	decreased susceptibility to weight gain
			MP:0008561	decreased tumor necrosis factor secretion
			MP:0002754	dilated heart right ventricle
			MP:0000702	enlarged lymph nodes
			MP:0000691	enlarged spleen
			MP:0000240	extramedullary hematopoiesis
			MP:0011506	glomerular crescent
			MP:0002743	glomerulonephritis
			MP:0005264	glomerulosclerosis
			MP:0001402	hypoactivity
			MP:0005292	improved glucose tolerance
			MP:0005014	increased B cell number
			MP:0005565	increased blood urea nitrogen level
			MP:0003222	increased cardiomyocyte apoptosis
			MP:0008074	increased CD4-positive, alpha beta T cell number
			MP:0008078	increased CD8-positive, alpha-beta T cell number
			MP:0002941	increased circulating alanine transaminase level
			MP:0011890	increased circulating ferritin level
			MP:0008553	increased circulating tumor necrosis factor level
			MP:0004889	increased energy expenditure
			MP:0000322	increased granulocyte number
			MP:0003913	increased heart right ventricle weight
			MP:0001846	increased inflammatory response
			MP:0002891	increased insulin sensitivity
			MP:0008566	increased interferon-gamma secretion
			MP:0005425	increased macrophage cell number
			MP:0003037	increased myocardial infarction size
			MP:0004153	increased renal tubule apoptosis
			MP:0009336	increased splenocyte proliferation
			MP:0004799	increased susceptibility to experimental autoimmune encephalomyelitis
			MP:0005027	increased susceptibility to parasitic infection
			MP:0010750	increased susceptibility to parasitic infection induced morbidity/mortality
			MP:0001924	infertility
			MP:0003606	kidney failure
			MP:0003326	liver failure
			MP:0003333	liver fibrosis
			MP:0001860	liver inflammation
			MP:0001861	lung inflammation
			MP:0002810	microcytic anemia
			MP:0006085	myocardial necrosis
			MP:0003674	oxidative stress
			MP:0011090	partial perinatal lethality
			MP:0011086	partial postnatal lethality
			MP:0001443	poor grooming
			MP:0002083	premature death
			MP:0011352	proximal convoluted tubule brush border loss
			MP:0011402	renal cast
			MP:0004154	renal tubular necrosis
			MP:0001147	small testis
			MP:0000693	spleen hyperplasia
			MP:0005048	thrombosis
Acbd3	acyl-Coenzyme A binding domain containing 3	ENSMUSG00000026499	MP:0001303	abnormal lens morphology
			MP:0011100	complete preweaning lethality
			MP:0002644	decreased circulating triglyceride level
			MP:0010025	decreased total body fat amount
			MP:0002590	increased mean corpuscular volume
Gc	group specific component	ENSMUSG00000035540	MP:0002896	abnormal bone mineralization
			MP:0002998	abnormal bone remodeling
			MP:0005006	abnormal osteoblast physiology
			MP:0011228	abnormal vitamin D level
			MP:0003432	increased activity of parathyroid
Stk10	serine/threonine kinase 10	ENSMUSG00000020272	MP:0002444	abnormal T cell physiology
Nqo2	NAD(P)H dehydrogenase, quinone 2	ENSMUSG00000046949	MP:0005584	abnormal enzyme/coenzyme activity
			MP:0002801	abnormal long term object recognition memory
			MP:0002401	abnormal lymphopoiesis
			MP:0002804	abnormal motor learning
			MP:0001463	abnormal spatial learning
			MP:0008428	abnormal spatial working memory
			MP:0000322	increased granulocyte number
			MP:0010300	increased skin tumor incidence
			MP:0005505	thrombocytosis
Apoa1	apolipoprotein A-I	ENSMUSG00000032083	MP:0003191	abnormal cellular cholesterol metabolism
			MP:0005278	abnormal cholesterol homeostasis
			MP:0000609	abnormal liver physiology
			MP:0004883	abnormal vascular wound healing
			MP:0003193	decreased cholesterol efflux
			MP:0005179	decreased circulating cholesterol level
			MP:0000186	decreased circulating HDL cholesterol level
			MP:0000183	decreased circulating LDL cholesterol level
			MP:0003981	decreased circulating phospholipid level
			MP:0005146	decreased circulating VLDL cholesterol level
			MP:0005178	increased circulating cholesterol level
			MP:0001552	increased circulating triglyceride level
Atxn10	ataxin 10	ENSMUSG00000016541	MP:0011095	complete embryonic lethality between implantation and placentation
Tpp1	tripeptidyl peptidase I	ENSMUSG00000030894	MP:0002152	abnormal brain morphology
			MP:0001406	abnormal gait
			MP:0003313	abnormal locomotor activation
			MP:0005058	abnormal lysosome morphology
			MP:0003172	abnormal lysosome physiology
			MP:0002066	abnormal motor capabilities/coordination/movement
			MP:0000877	abnormal Purkinje cell morphology
			MP:0001393	ataxia
			MP:0001496	audiogenic seizures
			MP:0002757	decreased vertical activity
			MP:0001429	dehydration
			MP:0000921	demyelination
			MP:0001505	hunched posture
			MP:0001405	impaired coordination
			MP:0001973	increased thermal nociceptive threshold
			MP:0000751	myopathy
			MP:0002229	neurodegeneration
			MP:0011975	neuronal cytoplasmic inclusions
			MP:0002083	premature death
			MP:0000876	Purkinje cell degeneration
			MP:0001954	respiratory distress
			MP:0002064	seizures
			MP:0001407	short stride length
			MP:0005426	tachypnea
			MP:0000745	tremors
			MP:0000746	weakness
Gaa	glucosidase, alpha, acid	ENSMUSG00000025579	MP:0001406	abnormal gait
			MP:0005438	abnormal glycogen homeostasis
			MP:0000277	abnormal heart shape
			MP:0003137	abnormal impulse conducting system conduction
			MP:0005058	abnormal lysosome morphology
			MP:0004087	abnormal muscle fiber morphology
			MP:0002106	abnormal muscle physiology
			MP:0000278	abnormal myocardial fiber morphology
			MP:0003898	abnormal QRS complex
			MP:0004090	abnormal sarcomere morphology
			MP:0003084	abnormal skeletal muscle fiber morphology
			MP:0004091	abnormal Z lines
			MP:0005330	cardiomyopathy
			MP:0010053	decreased grip strength
			MP:0004819	decreased skeletal muscle mass
			MP:0002757	decreased vertical activity
			MP:0002753	dilated heart left ventricle
			MP:0002754	dilated heart right ventricle
			MP:0000274	enlarged heart
			MP:0002625	heart left ventricle hypertrophy
			MP:0000276	heart right ventricle hypertrophy
			MP:0000755	hindlimb paralysis
			MP:0001402	hypoactivity
			MP:0001405	impaired coordination
			MP:0006087	increased body mass index
			MP:0005440	increased glycogen level
			MP:0010401	increased skeletal muscle glycogen level
			MP:0000160	kyphosis
			MP:0000747	muscle weakness
			MP:0002269	muscular atrophy
			MP:0000751	myopathy
			MP:0000748	progressive muscle weakness
Rnf20	ring finger protein 20	ENSMUSG00000028309	MP:0011100	complete preweaning lethality
Ctsb	cathepsin B	ENSMUSG00000021939	MP:0000681	abnormal thyroid gland morphology
			MP:0005468	abnormal thyroid hormone level
			MP:0000604	amyloidosis
			MP:0006043	decreased apoptosis
			MP:0004804	decreased susceptibility to autoimmune diabetes
			MP:0004155	decreased susceptibility to induced pancreatitis
			MP:0001559	hyperglycemia
			MP:0004031	insulitis
			MP:0001870	salivary gland inflammation
Cnn2	calponin 2	ENSMUSG00000004665	MP:0000716	abnormal immune system cell morphology
			MP:0010760	abnormal macrophage chemotaxis
			MP:0002451	abnormal macrophage physiology
			MP:0000334	decreased granulocyte number
			MP:0000223	decreased monocyte cell number
			MP:0000222	decreased neutrophil cell number
			MP:0002724	enhanced wound healing
			MP:0000321	increased bone marrow cell number
			MP:0005425	increased macrophage cell number
Ppt1	palmitoyl-protein thioesterase 1	ENSMUSG00000028657	MP:0002061	abnormal aggression-related behavior
			MP:0002152	abnormal brain morphology
			MP:0000788	abnormal cerebral cortex morphology
			MP:0008713	abnormal cytokine level
			MP:0001406	abnormal gait
			MP:0000807	abnormal hippocampus morphology
			MP:0002135	abnormal kidney morphology
			MP:0000598	abnormal liver morphology
			MP:0010762	abnormal microglial cell activation
			MP:0001516	abnormal motor coordination/ balance
			MP:0000074	abnormal neurocranium morphology
			MP:0005326	abnormal podocyte morphology
			MP:0006069	abnormal retinal neuronal layer morphology
			MP:0000689	abnormal spleen morphology
			MP:0000805	abnormal visual cortex morphology
			MP:0003354	astrocytosis
			MP:0002001	blindness
			MP:0012506	brain atrophy
			MP:0001847	brain inflammation
			MP:0000774	decreased brain size
			MP:0002175	decreased brain weight
			MP:0001417	decreased exploration in new environment
			MP:0001442	decreased grooming behavior
			MP:0000755	hindlimb paralysis
			MP:0000811	hippocampal neuron degeneration
			MP:0001405	impaired coordination
			MP:0001260	increased body weight
			MP:0005424	jerky movement
			MP:0001513	limb grasping
			MP:0008842	lipofuscinosis
			MP:0003241	loss of cortex neurons
			MP:0003246	loss of GABAergic neurons
			MP:0000243	myoclonus
			MP:0002229	neurodegeneration
			MP:0002083	premature death
			MP:0000876	Purkinje cell degeneration
			MP:0002064	seizures
			MP:0006254	thin cerebral cortex
Stat6	signal transducer and activator of transcription 6	ENSMUSG00000002147	MP:0002498	abnormal acute inflammation
			MP:0002334	abnormal airway responsiveness
			MP:0002459	abnormal B cell physiology
			MP:0005153	abnormal B cell proliferation
			MP:0008076	abnormal CD4-positive T cell differentiation
			MP:0005010	abnormal CD8-positive, alpha beta T cell morphology
			MP:0001573	abnormal circulating alanine transaminase level
			MP:0008601	abnormal circulating interleukin-4 level
			MP:0008625	abnormal circulating interleukin-5 level
			MP:0008588	abnormal circulating interleukin level
			MP:0004816	abnormal class switch recombination
			MP:0003009	abnormal cytokine secretion
			MP:0005078	abnormal cytotoxic T cell physiology
			MP:0002462	abnormal granulocyte physiology
			MP:0001800	abnormal humoral immune response
			MP:0002723	abnormal immune serum protein physiology
			MP:0002490	abnormal immunoglobulin level
			MP:0008568	abnormal interleukin secretion
			MP:0003156	abnormal leukocyte migration
			MP:0002442	abnormal leukocyte physiology
			MP:0005042	abnormal level of surface class II molecules
			MP:0002451	abnormal macrophage physiology
			MP:0009504	abnormal mammary gland epithelium morphology
			MP:0006269	abnormal mammary gland growth during pregnancy
			MP:0000627	abnormal mammary gland morphology
			MP:0000359	abnormal mast cell morphology
			MP:0003964	abnormal noradrenaline level
			MP:0002703	abnormal renal tubule morphology
			MP:0010942	abnormal respiratory epithelium morphology
			MP:0008088	abnormal T-helper 1 cell differentiation
			MP:0008092	abnormal T-helper 2 cell differentiation
			MP:0005466	abnormal T-helper 2 physiology
			MP:0001874	acanthosis
			MP:0002166	altered tumor susceptibility
			MP:0005093	decreased B cell proliferation
			MP:0011014	decreased core body temperature
			MP:0005282	decreased fatty acid level
			MP:0001807	decreased IgA level
			MP:0002492	decreased IgE level
			MP:0008495	decreased IgG1 level
			MP:0008498	decreased IgG3 level
			MP:0001806	decreased IgM level
			MP:0008700	decreased interleukin-4 secretion
			MP:0008703	decreased interleukin-5 secretion
			MP:0010174	decreased mammary gland epithelial cell proliferation
			MP:0001273	decreased metastatic potential
			MP:0004804	decreased susceptibility to autoimmune diabetes
			MP:0002410	decreased susceptibility to viral infection
			MP:0005095	decreased T cell proliferation
			MP:0008091	decreased T-helper 2 cell number
			MP:0008724	impaired eosinophil chemotaxis
			MP:0008723	impaired eosinophil recruitment
			MP:0008720	impaired neutrophil chemotaxis
			MP:0008782	increased B cell apoptosis
			MP:0002007	increased cellular sensitivity to gamma-irradiation
			MP:0010064	increased circulating creatine level
			MP:0008553	increased circulating tumor necrosis factor level
			MP:0002495	increased IgA level
			MP:0002497	increased IgE level
			MP:0008499	increased IgG1 level
			MP:0008500	increased IgG2a level
			MP:0002493	increased IgG level
			MP:0008566	increased interferon-gamma secretion
			MP:0008663	increased interleukin-12 secretion
			MP:0008687	increased interleukin-2 secretion
			MP:0005027	increased susceptibility to parasitic infection
			MP:0004947	skin inflammation
			MP:0001212	skin lesions
Mrc2	mannose receptor, C type 2	ENSMUSG00000020695	MP:0011708	decreased fibroblast cell migration
			MP:0002169	no abnormal phenotype detected
Cdipt	CDP-diacylglycerol--inositol 3-phosphatidyltransferase (phosphatidylinositol synthase)	ENSMUSG00000030682	MP:0003898	abnormal QRS complex
			MP:0011100	complete preweaning lethality
C9	complement component 9	ENSMUSG00000022149	MP:0011275	abnormal behavioral response to light
			MP:0005633	increased circulating sodium level
Mif	macrophage migration inhibitory factor	ENSMUSG00000033307	MP:0002855	abnormal cochlear ganglion morphology
			MP:0003009	abnormal cytokine secretion
			MP:0001845	abnormal inflammatory response
			MP:0004527	abnormal outer hair cell stereociliary bundle morphology
			MP:0008554	decreased circulating tumor necrosis factor level
			MP:0004402	decreased cochlear outer hair cell number
			MP:0005012	decreased eosinophil cell number
			MP:0011704	decreased fibroblast proliferation
			MP:0004502	decreased incidence of tumors by chemical induction
			MP:0004759	decreased mitotic index
			MP:0002411	decreased susceptibility to bacterial infection
			MP:0008734	decreased susceptibility to endotoxin shock
			MP:0006325	impaired hearing
			MP:0010363	increased fibrosarcoma incidence
			MP:0004499	increased incidence of tumors by chemical induction
			MP:0008699	increased interleukin-4 secretion
			MP:0011967	increased or absent threshold for auditory brainstem response
			MP:0005027	increased susceptibility to parasitic infection
			MP:0002169	no abnormal phenotype detected
C3	complement component 3	ENSMUSG00000024164	MP:0004957	abnormal blastocyst morphology
			MP:0002551	abnormal blood coagulation
			MP:0009642	abnormal blood homeostasis
			MP:0002421	abnormal cell-mediated immunity
			MP:0005450	abnormal energy expenditure
			MP:0005319	abnormal enzyme/coenzyme level
			MP:0005551	abnormal eye electrophysiology
			MP:0003699	abnormal female reproductive system physiology
			MP:0002078	abnormal glucose homeostasis
			MP:0001800	abnormal humoral immune response
			MP:0000685	abnormal immune system morphology
			MP:0001790	abnormal immune system physiology
			MP:0001657	abnormal induced morbidity/mortality
			MP:0001845	abnormal inflammatory response
			MP:0005342	abnormal intestinal lipid absorption
			MP:0000477	abnormal intestine morphology
			MP:0002118	abnormal lipid homeostasis
			MP:0000598	abnormal liver morphology
			MP:0000609	abnormal liver physiology
			MP:0002423	abnormal mast cell physiology
			MP:0005065	abnormal neutrophil morphology
			MP:0004220	abnormal peripheral nervous system regeneration
			MP:0002359	abnormal spleen germinal center morphology
			MP:0008752	abnormal tumor necrosis factor level
			MP:0001847	brain inflammation
			MP:0001262	decreased body weight
			MP:0006058	decreased cerebral infarction size
			MP:0002942	decreased circulating alanine transaminase level
			MP:0005560	decreased circulating glucose level
			MP:0002727	decreased circulating insulin level
			MP:0008597	decreased circulating interleukin-6 level
			MP:0005668	decreased circulating leptin level
			MP:0002644	decreased circulating triglyceride level
			MP:0008554	decreased circulating tumor necrosis factor level
			MP:0009431	decreased fetal weight
			MP:0004001	decreased hepatocyte proliferation
			MP:0005517	decreased liver regeneration
			MP:0000336	decreased mast cell number
			MP:0000222	decreased neutrophil cell number
			MP:0004985	decreased osteoclast cell number
			MP:0011521	decreased placental labyrinth size
			MP:0008482	decreased spleen germinal center number
			MP:0008484	decreased spleen germinal center size
			MP:0012099	decreased spongiotrophoblast size
			MP:0004828	decreased susceptibility to autoimmune hemolytic anemia
			MP:0002310	decreased susceptibility to hepatic steatosis
			MP:0003436	decreased susceptibility to induced arthritis
			MP:0005166	decreased susceptibility to injury
			MP:0010025	decreased total body fat amount
			MP:0005540	decreased urine albumin level
			MP:0003071	decreased vascular permeability
			MP:0001783	decreased white adipose tissue amount
			MP:0001656	focal hepatic necrosis
			MP:0002743	glomerulonephritis
			MP:0002628	hepatic steatosis
			MP:0002472	impaired complement alternative pathway
			MP:0001729	impaired embryo implantation
			MP:0000005	increased brown adipose tissue amount
			MP:0002941	increased circulating alanine transaminase level
			MP:0005344	increased circulating bilirubin level
			MP:0001554	increased circulating free fatty acid level
			MP:0005633	increased circulating sodium level
			MP:0009763	increased sensitivity to induced morbidity/mortality
			MP:0002412	increased susceptibility to bacterial infection
			MP:0009788	increased susceptibility to bacterial infection induced morbidity/mortality
			MP:0005317	increased triglyceride level
			MP:0001860	liver inflammation
			MP:0002169	no abnormal phenotype detected
			MP:0001433	polyphagia
			MP:0009006	prolonged estrous cycle
			MP:0004259	small placenta
Ctr9	Ctr9, Paf1/RNA polymerase II complex component, homolog (S. cerevisiae)	ENSMUSG00000005609	MP:0011100	complete preweaning lethality
Decr1	2,4-dienoyl CoA reductase 1, mitochondrial	ENSMUSG00000028223	MP:0005560	decreased circulating glucose level
			MP:0002628	hepatic steatosis
			MP:0001402	hypoactivity
			MP:0011049	impaired adaptive thermogenesis
			MP:0005281	increased fatty acid level
			MP:0002981	increased liver weight
			MP:0005202	lethargy
			MP:0000603	pale liver
			MP:0000745	tremors
Agl	amylo-1,6-glucosidase, 4-alpha-glucanotransferase	ENSMUSG00000033400	MP:0001406	abnormal gait
			MP:0000607	abnormal hepatocyte morphology
			MP:0000598	abnormal liver morphology
			MP:0001304	cataract
			MP:0005560	decreased circulating glucose level
			MP:0013278	decreased fasted circulating glucose level
			MP:0000599	enlarged liver
			MP:0001405	impaired coordination
			MP:0012106	impaired exercise endurance
			MP:0002941	increased circulating alanine transaminase level
			MP:0002968	increased circulating alkaline phosphatase level
			MP:0005343	increased circulating aspartate transaminase level
			MP:0010090	increased circulating creatine kinase level
			MP:0005440	increased glycogen level
			MP:0010400	increased liver glycogen level
			MP:0005573	increased pulmonary respiratory rate
			MP:0010401	increased skeletal muscle glycogen level
			MP:0000160	kyphosis
			MP:0004357	long tibia
			MP:0011110	partial preweaning lethality
			MP:0002083	premature death
Serpinc1	serine (or cysteine) peptidase inhibitor, clade C (antithrombin), member 1	ENSMUSG00000026715	MP:0002551	abnormal blood coagulation
			MP:0001312	abnormal cornea morphology
			MP:0002092	abnormal eye morphology
			MP:0000266	abnormal heart morphology
			MP:0000598	abnormal liver morphology
			MP:0002658	abnormal liver regeneration
			MP:0005329	abnormal myocardium layer morphology
			MP:0005098	abnormal optic choroid morphology
			MP:0005187	abnormal penis morphology
			MP:0001711	abnormal placenta morphology
			MP:0002847	abnormal renal glomerular filtration rate
			MP:0003727	abnormal retinal layer morphology
			MP:0005201	abnormal retinal pigment epithelium morphology
			MP:0001325	abnormal retina morphology
			MP:0002698	abnormal sclera morphology
			MP:0001855	atrial thrombosis
			MP:0011099	complete lethality throughout fetal growth and development
			MP:0011100	complete preweaning lethality
			MP:0001935	decreased litter size
			MP:0000691	enlarged spleen
			MP:0001914	hemorrhage
			MP:0001654	hepatic necrosis
			MP:0002628	hepatic steatosis
			MP:0001915	intracranial hemorrhage
			MP:0003103	liver degeneration
			MP:0001860	liver inflammation
			MP:0011088	partial neonatal lethality
			MP:0011086	partial postnatal lethality
			MP:0003328	portal hypertension
			MP:0002083	premature death
			MP:0003415	priapism
			MP:0005048	thrombosis
			MP:0006137	venoocclusion
Acaca	acetyl-Coenzyme A carboxylase alpha	ENSMUSG00000020532	MP:0005584	abnormal enzyme/coenzyme activity
			MP:0002078	abnormal glucose homeostasis
			MP:0002118	abnormal lipid homeostasis
			MP:0001547	abnormal lipid level
			MP:0000609	abnormal liver physiology
			MP:0011096	complete embryonic lethality between implantation and somite formation
			MP:0002702	decreased circulating free fatty acid level
			MP:0003458	decreased circulating ketone body level
			MP:0001698	decreased embryo size
			MP:0005282	decreased fatty acid level
			MP:0009356	decreased liver triglyceride level
			MP:0002310	decreased susceptibility to hepatic steatosis
			MP:0001730	embryonic growth arrest
			MP:0003984	embryonic growth retardation
			MP:0006207	embryonic lethality during organogenesis
			MP:0001559	hyperglycemia
			MP:0005343	increased circulating aspartate transaminase level
			MP:0001554	increased circulating free fatty acid level
			MP:0002079	increased circulating insulin level
Inpp5d	inositol polyphosphate-5-phosphatase D	ENSMUSG00000026288	MP:0002144	abnormal B cell differentiation
			MP:0002459	abnormal B cell physiology
			MP:0002551	abnormal blood coagulation
			MP:0009278	abnormal bone marrow cell physiology
			MP:0003795	abnormal bone structure
			MP:0005463	abnormal CD4-positive, alpha-beta T cell physiology
			MP:0004392	abnormal CD8-positive, alpha-beta T cell physiology
			MP:0002421	abnormal cell-mediated immunity
			MP:0005078	abnormal cytotoxic T cell physiology
			MP:0002123	abnormal definitive hematopoiesis
			MP:0002465	abnormal eosinophil physiology
			MP:0000245	abnormal erythropoiesis
			MP:0008111	abnormal granulocyte differentiation
			MP:0001800	abnormal humoral immune response
			MP:0002581	abnormal ileum morphology
			MP:0008750	abnormal interferon level
			MP:0008751	abnormal interleukin level
			MP:0008568	abnormal interleukin secretion
			MP:0003449	abnormal intestinal goblet cell morphology
			MP:0008802	abnormal intestinal smooth muscle morphology
			MP:0000477	abnormal intestine morphology
			MP:0002442	abnormal leukocyte physiology
			MP:0000133	abnormal long bone metaphysis morphology
			MP:0003723	abnormal long bone morphology
			MP:0001175	abnormal lung morphology
			MP:0008522	abnormal lymph node germinal center morphology
			MP:0000717	abnormal lymphocyte cell number
			MP:0002401	abnormal lymphopoiesis
			MP:0010760	abnormal macrophage chemotaxis
			MP:0008112	abnormal monocyte differentiation
			MP:0002445	abnormal mononuclear cell differentiation
			MP:0008250	abnormal myeloid leukocyte morphology
			MP:0001601	abnormal myelopoiesis
			MP:0002463	abnormal neutrophil physiology
			MP:0005068	abnormal NK cell morphology
			MP:0008396	abnormal osteoclast differentiation
			MP:0004982	abnormal osteoclast morphology
			MP:0001541	abnormal osteoclast physiology
			MP:0006298	abnormal platelet activation
			MP:0002270	abnormal pulmonary alveolus morphology
			MP:0005508	abnormal skeleton morphology
			MP:0001533	abnormal skeleton physiology
			MP:0008240	abnormal spleen marginal zone macrophage morphology
			MP:0002444	abnormal T cell physiology
			MP:0000130	abnormal trabecular bone morphology
			MP:0008183	absent marginal zone B cells
			MP:0001577	anemia
			MP:0005150	cachexia
			MP:0006043	decreased apoptosis
			MP:0005017	decreased B cell number
			MP:0001265	decreased body size
			MP:0001262	decreased body weight
			MP:0000333	decreased bone marrow cell number
			MP:0000063	decreased bone mineral density
			MP:0004991	decreased bone strength
			MP:0010869	decreased bone trabecula number
			MP:0000135	decreased compact bone thickness
			MP:0005079	decreased cytotoxic T cell cytolysis
			MP:0005016	decreased lymphocyte cell number
			MP:0009549	decreased platelet aggregation
			MP:0008209	decreased pre-B cell number
			MP:0008208	decreased pro-B cell number
			MP:0005673	decreased susceptibility to graft versus host disease
			MP:0005026	decreased susceptibility to parasitic infection
			MP:0000715	decreased thymocyte number
			MP:0009346	decreased trabecular bone thickness
			MP:0010879	decreased trabecular bone volume
			MP:0000702	enlarged lymph nodes
			MP:0000691	enlarged spleen
			MP:0000709	enlarged thymus
			MP:0009482	ileum inflammation
			MP:0005070	impaired natural killer cell mediated cytotoxicity
			MP:0002023	increased B cell derived lymphoma incidence
			MP:0005606	increased bleeding time
			MP:0008596	increased circulating interleukin-6 level
			MP:0008126	increased dendritic cell number
			MP:0008500	increased IgG2a level
			MP:0002494	increased IgM level
			MP:0002461	increased immunoglobulin level
			MP:0000218	increased leukocyte cell number
			MP:0005425	increased macrophage cell number
			MP:0008764	increased mast cell degranulation
			MP:0000220	increased monocyte cell number
			MP:0000219	increased neutrophil cell number
			MP:0008044	increased NK cell number
			MP:0004984	increased osteoclast cell number
			MP:0004952	increased spleen weight
			MP:0001858	intestinal inflammation
			MP:0001182	lung hemorrhage
			MP:0001861	lung inflammation
			MP:0001732	postnatal growth retardation
			MP:0002083	premature death
			MP:0003828	pulmonary edema
			MP:0001953	respiratory failure
			MP:0003109	short femur
			MP:0000706	small thymus
			MP:0000693	spleen hyperplasia
			MP:0003179	thrombocytopenia
Aif1	allograft inflammatory factor 1	ENSMUSG00000024397	MP:0004953	decreased spleen weight
			MP:0003436	decreased susceptibility to induced arthritis
			MP:0003179	thrombocytopenia
Fhit	fragile histidine triad gene	ENSMUSG00000060579	MP:0000496	abnormal small intestine morphology
			MP:0000414	alopecia
			MP:0000334	decreased granulocyte number
			MP:0002023	increased B cell derived lymphoma incidence
			MP:0003331	increased hepatocellular carcinoma incidence
			MP:0004499	increased incidence of tumors by chemical induction
			MP:0012431	increased lymphoma incidence
			MP:0002014	increased papilloma incidence
			MP:0002406	increased susceptibility to infection
			MP:0002020	increased tumor incidence
			MP:0002083	premature death
Mpo	myeloperoxidase	ENSMUSG00000009350	MP:0005266	abnormal metabolism
			MP:0004087	abnormal muscle fiber morphology
			MP:0002463	abnormal neutrophil physiology
			MP:0005164	abnormal response to injury
			MP:0005338	atherosclerotic lesions
			MP:0001876	decreased inflammatory response
			MP:0000220	increased monocyte cell number
			MP:0008873	increased physiological sensitivity to xenobiotic
			MP:0009763	increased sensitivity to induced morbidity/mortality
			MP:0004799	increased susceptibility to experimental autoimmune encephalomyelitis
			MP:0005399	increased susceptibility to fungal infection
			MP:0005044	sepsis
Rbp4	retinol binding protein 4, plasma	ENSMUSG00000024990	MP:0005551	abnormal eye electrophysiology
			MP:0003567	abnormal fetal cardiomyocyte proliferation
			MP:0001929	abnormal gametogenesis
			MP:0000285	abnormal heart valve morphology
			MP:0003698	abnormal male reproductive system physiology
			MP:0004056	abnormal myocardium compact layer morphology
			MP:0001325	abnormal retina morphology
			MP:0011234	abnormal retinol level
			MP:0006380	abnormal spermatid morphology
			MP:0001156	abnormal spermatogenesis
			MP:0004182	abnormal spermiation
			MP:0001146	abnormal testis morphology
			MP:0002090	abnormal vision
			MP:0005400	abnormal vitamin level
			MP:0001402	hypoactivity
			MP:0002606	increased basophil cell number
			MP:0002169	no abnormal phenotype detected
			MP:0000295	trabecula carnea hypoplasia
Pfdn2	prefoldin 2	ENSMUSG00000006412	MP:0011096	complete embryonic lethality between implantation and somite formation
Pdzd3	PDZ domain containing 3	ENSMUSG00000032105	MP:0002727	decreased circulating insulin level
Fabp4	fatty acid binding protein 4, adipocyte	ENSMUSG00000062515	MP:0002078	abnormal glucose homeostasis
			MP:0002727	decreased circulating insulin level
			MP:0002644	decreased circulating triglyceride level
			MP:0000189	hypoglycemia
			MP:0008033	impaired lipolysis
			MP:0005281	increased fatty acid level
			MP:0005331	insulin resistance
Lnpep	leucyl/cystinyl aminopeptidase	ENSMUSG00000023845	MP:0002078	abnormal glucose homeostasis
			MP:0008428	abnormal spatial working memory
			MP:0000274	enlarged heart
			MP:0001405	impaired coordination
			MP:0005331	insulin resistance
Mnat1	menage a trois 1	ENSMUSG00000021103	MP:0002085	abnormal embryonic tissue morphology
			MP:0001406	abnormal gait
			MP:0004074	abnormal Schwann cell precursor morphology
			MP:0001156	abnormal spermatogenesis
			MP:0011096	complete embryonic lethality between implantation and somite formation
			MP:0003961	decreased lean body mass
			MP:0000921	demyelination
			MP:0004965	inner cell mass degeneration
			MP:0002169	no abnormal phenotype detected
Cfb	complement factor B	ENSMUSG00000090231	MP:0002471	abnormal complement pathway
			MP:0003436	decreased susceptibility to induced arthritis
			MP:0002472	impaired complement alternative pathway
			MP:0002473	impaired complement classical pathway
			MP:0002412	increased susceptibility to bacterial infection
			MP:0001921	reduced fertility
Pck1	phosphoenolpyruvate carboxykinase 1, cytosolic	ENSMUSG00000027513	MP:0009116	abnormal brown fat cell morphology
			MP:0005311	abnormal circulating amino acid level
			MP:0003949	abnormal circulating lipid level
			MP:0000598	abnormal liver morphology
			MP:0001731	abnormal postnatal growth
			MP:0005670	abnormal white adipose tissue physiology
			MP:0009117	abnormal white fat cell morphology
			MP:0009546	absent gastric milk in neonates
			MP:0011085	complete postnatal lethality
			MP:0008853	decreased abdominal adipose tissue amount
			MP:0001265	decreased body size
			MP:0009128	decreased brown fat cell number
			MP:0009136	decreased brown fat cell size
			MP:0005560	decreased circulating glucose level
			MP:0003458	decreased circulating ketone body level
			MP:0002644	decreased circulating triglyceride level
			MP:0009289	decreased epididymal fat pad weight
			MP:0005439	decreased glycogen level
			MP:0009356	decreased liver triglyceride level
			MP:0005459	decreased percent body fat
			MP:0001783	decreased white adipose tissue amount
			MP:0009122	decreased white fat cell lipid droplet size
			MP:0009133	decreased white fat cell size
			MP:0000599	enlarged liver
			MP:0002628	hepatic steatosis
			MP:0001559	hyperglycemia
			MP:0000189	hypoglycemia
			MP:0005565	increased blood urea nitrogen level
			MP:0005309	increased circulating ammonia level
			MP:0001554	increased circulating free fatty acid level
			MP:0002575	increased circulating ketone body level
			MP:0013405	increased circulating lactate level
			MP:0001552	increased circulating triglyceride level
			MP:0009355	increased liver triglyceride level
			MP:0002981	increased liver weight
			MP:0005202	lethargy
			MP:0011174	lipodystrophy
			MP:0002169	no abnormal phenotype detected
			MP:0000603	pale liver
			MP:0003717	pallor
Ncf4	neutrophil cytosolic factor 4	ENSMUSG00000071715	MP:0002463	abnormal neutrophil physiology
			MP:0002412	increased susceptibility to bacterial infection
			MP:0011108	partial embryonic lethality during organogenesis
Dock2	dedicator of cyto-kinesis 2	ENSMUSG00000020143	MP:0002144	abnormal B cell differentiation
			MP:0002432	abnormal CD4-positive, alpha beta T cell morphology
			MP:0008076	abnormal CD4-positive T cell differentiation
			MP:0008080	abnormal CD8-positive, alpha-beta T cell differentiation
			MP:0005010	abnormal CD8-positive, alpha beta T cell morphology
			MP:0003091	abnormal cell migration
			MP:0004816	abnormal class switch recombination
			MP:0002396	abnormal hematopoietic system morphology/development
			MP:0001800	abnormal humoral immune response
			MP:0000685	abnormal immune system morphology
			MP:0001790	abnormal immune system physiology
			MP:0003156	abnormal leukocyte migration
			MP:0000696	abnormal Peyer's patch morphology
			MP:0000689	abnormal spleen morphology
			MP:0002357	abnormal spleen white pulp morphology
			MP:0008037	abnormal T cell morphology
			MP:0005017	decreased B cell number
			MP:0008075	decreased CD4-positive, alpha beta T cell number
			MP:0008079	decreased CD8-positive, alpha-beta T cell number
			MP:0001805	decreased IgG level
			MP:0005016	decreased lymphocyte cell number
			MP:0008182	decreased marginal zone B cell number
			MP:0008211	decreased mature B cell number
			MP:0005018	decreased T cell number
			MP:0008720	impaired neutrophil chemotaxis
			MP:0009766	increased sensitivity to xenobiotic induced morbidity/mortality
			MP:0008101	lymph node hypoplasia
			MP:0000694	spleen hypoplasia
Gatm	glycine amidinotransferase (L-arginine:glycine amidinotransferase)	ENSMUSG00000027199	MP:0004185	abnormal adipocyte glucose uptake
			MP:0001431	abnormal eating behavior
			MP:0003383	abnormal gluconeogenesis
			MP:0002078	abnormal glucose homeostasis
			MP:0004130	abnormal muscle cell glucose uptake
			MP:0001156	abnormal spermatogenesis
			MP:0001146	abnormal testis morphology
			MP:0011468	abnormal urine amino acid level
			MP:0001258	decreased body length
			MP:0006086	decreased body mass index
			MP:0001262	decreased body weight
			MP:0002966	decreased circulating alkaline phosphatase level
			MP:0005179	decreased circulating cholesterol level
			MP:0005560	decreased circulating glucose level
			MP:0000186	decreased circulating HDL cholesterol level
			MP:0002727	decreased circulating insulin level
			MP:0005668	decreased circulating leptin level
			MP:0000198	decreased circulating phosphate level
			MP:0005567	decreased circulating total protein level
			MP:0002644	decreased circulating triglyceride level
			MP:0010062	decreased creatine level
			MP:0011940	decreased food intake
			MP:0000221	decreased leukocyte cell number
			MP:0009356	decreased liver triglyceride level
			MP:0008935	decreased mean platelet volume
			MP:0010068	decreased red blood cell distribution width
			MP:0008844	decreased subcutaneous adipose tissue amount
			MP:0005659	decreased susceptibility to diet-induced obesity
			MP:0002310	decreased susceptibility to hepatic steatosis
			MP:0010025	decreased total body fat amount
			MP:0011471	decreased urine creatinine level
			MP:0001783	decreased white adipose tissue amount
			MP:0001926	female infertility
			MP:0001402	hypoactivity
			MP:0004144	hypotonia
			MP:0005292	improved glucose tolerance
			MP:0005627	increased circulating potassium level
			MP:0001925	male infertility
			MP:0000161	scoliosis
			MP:0003179	thrombocytopenia
Poglut1	protein O-glucosyltransferase 1	ENSMUSG00000034064	MP:0012498	abnormal cardiogenic plate morphology
			MP:0002084	abnormal developmental patterning
			MP:0004787	abnormal dorsal aorta morphology
			MP:0001675	abnormal ectoderm development
			MP:0000267	abnormal heart development
			MP:0001680	abnormal mesoderm development
			MP:0004837	abnormal neural fold formation
			MP:0005657	abnormal neural plate morphology
			MP:0000259	abnormal vascular development
			MP:0004076	abnormal vitelline vascular remodeling
			MP:0003229	abnormal vitelline vasculature morphology
			MP:0012254	absent intersomitic vessels
			MP:0006386	absent somites
			MP:0004187	cardia bifida
			MP:0004073	caudal body truncation
			MP:0011098	complete embryonic lethality during organogenesis
			MP:0003984	embryonic growth retardation
			MP:0004180	failure of initiation of embryo turning
Fscn1	fascin homolog 1, actin bundling protein (Strongylocentrotus purpuratus)	ENSMUSG00000029581	MP:0010740	abnormal dendritic cell chemotaxis
			MP:0002376	abnormal dendritic cell physiology
			MP:0005362	abnormal Langerhans cell physiology
Rbp2	retinol binding protein 2, cellular	ENSMUSG00000032454	MP:0011234	abnormal retinol level
			MP:0001671	abnormal vitamin absorption
			MP:0003718	maternal effect
Apoa2	apolipoprotein A-II	ENSMUSG00000005681	MP:0005278	abnormal cholesterol homeostasis
			MP:0002118	abnormal lipid homeostasis
			MP:0000604	amyloidosis
			MP:0005338	atherosclerotic lesions
			MP:0005179	decreased circulating cholesterol level
			MP:0002702	decreased circulating free fatty acid level
			MP:0005560	decreased circulating glucose level
			MP:0000186	decreased circulating HDL cholesterol level
			MP:0002727	decreased circulating insulin level
			MP:0005178	increased circulating cholesterol level
			MP:0001556	increased circulating HDL cholesterol level
			MP:0000182	increased circulating LDL cholesterol level
			MP:0001552	increased circulating triglyceride level
			MP:0005145	increased circulating VLDL cholesterol level
Rac2	RAS-related C3 botulinum substrate 2	ENSMUSG00000033220	MP:0008111	abnormal granulocyte differentiation
			MP:0002463	abnormal neutrophil physiology
			MP:0004003	abnormal vascular endothelial cell physiology
			MP:0005023	abnormal wound healing
			MP:0005602	decreased angiogenesis
			MP:0001806	decreased IgM level
			MP:0000221	decreased leukocyte cell number
			MP:0000222	decreased neutrophil cell number
			MP:0005095	decreased T cell proliferation
			MP:0002908	delayed wound healing
			MP:0020154	impaired humoral immune response
			MP:0008720	impaired neutrophil chemotaxis
			MP:0000218	increased leukocyte cell number
			MP:0000219	increased neutrophil cell number
			MP:0009763	increased sensitivity to induced morbidity/mortality
			MP:0002412	increased susceptibility to bacterial infection
Sod3	superoxide dismutase 3, extracellular	ENSMUSG00000072941	MP:0002993	arthritis
			MP:0009763	increased sensitivity to induced morbidity/mortality
			MP:0003724	increased susceptibility to induced arthritis
			MP:0005165	increased susceptibility to injury
			MP:0008560	increased tumor necrosis factor secretion
			MP:0002169	no abnormal phenotype detected
Ptgfrn	prostaglandin F2 receptor negative regulator	ENSMUSG00000027864	MP:0003360	abnormal depression-related behavior
Spon1	spondin 1, (f-spondin) extracellular matrix protein	ENSMUSG00000038156	MP:0002998	abnormal bone remodeling
			MP:0009780	abnormal chondrocyte physiology
			MP:0000559	abnormal femur morphology
			MP:0013631	decreased bone trabecular spacing
			MP:0008838	decreased transforming growth factor level
			MP:0004992	increased bone resorption
			MP:0013623	increased femur compact bone thickness
			MP:0010872	increased trabecular bone mass
			MP:0010878	increased trabecular bone volume
Csn2	casein beta	ENSMUSG00000063157	MP:0004047	abnormal milk composition
			MP:0003718	maternal effect
Clec3b	C-type lectin domain family 3, member b	ENSMUSG00000025784	MP:0006395	abnormal epiphyseal plate morphology
			MP:0005229	abnormal intervertebral disk development
			MP:0004173	abnormal intervertebral disk morphology
			MP:0000137	abnormal vertebrae morphology
			MP:0005227	abnormal vertebral body development
			MP:0000160	kyphosis
			MP:0000162	lordosis
Gps1	G protein pathway suppressor 1	ENSMUSG00000025156	MP:0011100	complete preweaning lethality
Vcan	versican	ENSMUSG00000021614	MP:0000572	abnormal autopod morphology
			MP:0005404	abnormal axon morphology
			MP:0009780	abnormal chondrocyte physiology
			MP:0002110	abnormal digit morphology
			MP:0000267	abnormal heart development
			MP:0003920	abnormal heart right ventricle morphology
			MP:0005306	abnormal phalanx morphology
			MP:0000298	absent atrioventricular cushions
			MP:0010586	absent conotruncal ridges
			MP:0011098	complete embryonic lethality during organogenesis
			MP:0001698	decreased embryo size
			MP:0004937	dilated heart
			MP:0003140	dilated heart atrium
			MP:0002753	dilated heart left ventricle
			MP:0002169	no abnormal phenotype detected
			MP:0000547	short limbs
Psap	prosaposin	ENSMUSG00000004207	MP:0002182	abnormal astrocyte morphology
			MP:0008260	abnormal autophagy
			MP:0005404	abnormal axon morphology
			MP:0004924	abnormal behavior
			MP:0005277	abnormal brainstem morphology
			MP:0008026	abnormal brain white matter morphology
			MP:0000849	abnormal cerebellum morphology
			MP:0000820	abnormal choroid plexus morphology
			MP:0005180	abnormal circulating testosterone level
			MP:0000031	abnormal cochlea morphology
			MP:0004746	abnormal cochlear IHC afferent innervation pattern
			MP:0004633	abnormal cochlear IHC efferent innervation pattern
			MP:0004393	abnormal cochlear inner hair cell morphology
			MP:0004632	abnormal cochlear OHC efferent innervation pattern
			MP:0004434	abnormal cochlear outer hair cell physiology
			MP:0005300	abnormal corneal stroma morphology
			MP:0004302	abnormal Deiters cell morphology
			MP:0004757	abnormal distal convoluted tubule morphology
			MP:0004736	abnormal distortion product otoacoustic emission
			MP:0000961	abnormal dorsal root ganglion morphology
			MP:0001045	abnormal enteric ganglia morphology
			MP:0005584	abnormal enzyme/coenzyme activity
			MP:0002631	abnormal epididymis morphology
			MP:0002092	abnormal eye morphology
			MP:0005449	abnormal food intake
			MP:0000783	abnormal forebrain morphology
			MP:0001406	abnormal gait
			MP:0011617	abnormal habituation
			MP:0000436	abnormal head movements
			MP:0000607	abnormal hepatocyte morphology
			MP:0008285	abnormal hippocampus granule cell layer
			MP:0002184	abnormal innervation
			MP:0003289	abnormal intestinal peristalsis
			MP:0003492	abnormal involuntary movement
			MP:0000521	abnormal kidney cortex morphology
			MP:0002136	abnormal kidney physiology
			MP:0002118	abnormal lipid homeostasis
			MP:0001547	abnormal lipid level
			MP:0000598	abnormal liver morphology
			MP:0001392	abnormal locomotor behavior
			MP:0002446	abnormal macrophage morphology
			MP:0003691	abnormal microglial cell physiology
			MP:0001516	abnormal motor coordination/ balance
			MP:0004087	abnormal muscle fiber morphology
			MP:0000920	abnormal myelination
			MP:0003871	abnormal myelin sheath morphology
			MP:0003632	abnormal nervous system morphology
			MP:0003633	abnormal nervous system physiology
			MP:0002882	abnormal neuron morphology
			MP:0004811	abnormal neuron physiology
			MP:0000042	abnormal organ of Corti morphology
			MP:0001168	abnormal prostate gland epithelium morphology
			MP:0001158	abnormal prostate gland morphology
			MP:0002703	abnormal renal tubule morphology
			MP:0001919	abnormal reproductive system physiology
			MP:0002133	abnormal respiratory system physiology
			MP:0001106	abnormal Schwann cell morphology
			MP:0002059	abnormal seminal vesicle morphology
			MP:0000955	abnormal spinal cord morphology
			MP:0000689	abnormal spleen morphology
			MP:0000787	abnormal telencephalon morphology
			MP:0009643	abnormal urine homeostasis
			MP:0006055	abnormal vascular endothelial cell morphology
			MP:0003993	abnormal ventral spinal root morphology
			MP:0003329	amyloid beta deposits
			MP:0003354	astrocytosis
			MP:0001393	ataxia
			MP:0010047	axonal spheroids
			MP:0005405	axon degeneration
			MP:0006082	CNS inflammation
			MP:0004404	cochlear outer hair cell degeneration
			MP:0011083	complete lethality at weaning
			MP:0001967	deafness
			MP:0001364	decreased anxiety-related response
			MP:0001265	decreased body size
			MP:0001262	decreased body weight
			MP:0004929	decreased epididymis weight
			MP:0003918	decreased kidney weight
			MP:0003402	decreased liver weight
			MP:0004901	decreased male germ cell number
			MP:0004962	decreased prostate gland weight
			MP:0000880	decreased Purkinje cell number
			MP:0004910	decreased seminal vesicle weight
			MP:0004953	decreased spleen weight
			MP:0004852	decreased testis weight
			MP:0000921	demyelination
			MP:0002730	head shaking
			MP:0000755	hindlimb paralysis
			MP:0000519	hydronephrosis
			MP:0001399	hyperactivity
			MP:0001402	hypoactivity
			MP:0001525	impaired balance
			MP:0001405	impaired coordination
			MP:0001524	impaired limb coordination
			MP:0011967	increased or absent threshold for auditory brainstem response
			MP:0002809	increased spinal cord size
			MP:0002574	increased vertical activity
			MP:0001859	kidney inflammation
			MP:0000160	kyphosis
			MP:0001513	limb grasping
			MP:0008918	microgliosis
			MP:0000747	muscle weakness
			MP:0002269	muscular atrophy
			MP:0005302	neurogenic bladder
			MP:0004191	neuronal intranuclear inclusions
			MP:0003224	neuron degeneration
			MP:0002169	no abnormal phenotype detected
			MP:0009434	paraparesis
			MP:0011088	partial neonatal lethality
			MP:0011101	partial prenatal lethality
			MP:0001426	polydipsia
			MP:0001762	polyuria
			MP:0002083	premature death
			MP:0000748	progressive muscle weakness
			MP:0000876	Purkinje cell degeneration
			MP:0001473	reduced long term potentiation
			MP:0002064	seizures
			MP:0004740	sensorineural hearing loss
			MP:0001407	short stride length
			MP:0008489	slow postnatal weight gain
			MP:0000852	small cerebellum
			MP:0002989	small kidney
			MP:0003382	straub tail
			MP:0002826	tonic seizures
			MP:0000745	tremors
			MP:0001263	weight loss
Rbp1	retinol binding protein 1, cellular	ENSMUSG00000046402	MP:0005551	abnormal eye electrophysiology
			MP:0005253	abnormal eye physiology
			MP:0000598	abnormal liver morphology
			MP:0000609	abnormal liver physiology
			MP:0003729	abnormal photoreceptor outer segment morphology
			MP:0005201	abnormal retinal pigment epithelium morphology
			MP:0001325	abnormal retina morphology
			MP:0011234	abnormal retinol level
			MP:0005444	abnormal retinol metabolism
			MP:0011750	abnormal seminiferous tubule epithelium morphology
			MP:0002216	abnormal seminiferous tubule morphology
			MP:0003011	delayed dark adaptation
			MP:0000322	increased granulocyte number
			MP:0000219	increased neutrophil cell number
			MP:0001732	postnatal growth retardation
			MP:0001153	small seminiferous tubules
Gm2a	GM2 ganglioside activator protein	ENSMUSG00000000594	MP:0000818	abnormal amygdala morphology
			MP:0002152	abnormal brain morphology
			MP:0004097	abnormal cerebellar cortex morphology
			MP:0004098	abnormal cerebellar granule cell morphology
			MP:0000886	abnormal cerebellar granule layer morphology
			MP:0000889	abnormal cerebellar molecular layer
			MP:0009969	abnormal cerebral cortex pyramidal cell morphology
			MP:0006300	abnormal entorhinal cortex morphology
			MP:0000837	abnormal hypothalamus morphology
			MP:0004166	abnormal limbic system morphology
			MP:0005267	abnormal olfactory cortex morphology
			MP:0000877	abnormal Purkinje cell morphology
			MP:0001405	impaired coordination
			MP:0004000	impaired passive avoidance behavior
Cel	carboxyl ester lipase	ENSMUSG00000026818	MP:0005342	abnormal intestinal lipid absorption
Adipoq	adiponectin, C1Q and collagen domain containing	ENSMUSG00000022878	MP:0000010	abnormal abdominal fat pad morphology
			MP:0003962	abnormal adrenaline level
			MP:0008271	abnormal bone ossification
			MP:0002127	abnormal cardiovascular system morphology
			MP:0001544	abnormal cardiovascular system physiology
			MP:0011922	abnormal circulating osteocalcin level
			MP:0005448	abnormal energy homeostasis
			MP:0003948	abnormal gas homeostasis
			MP:0003383	abnormal gluconeogenesis
			MP:0002078	abnormal glucose homeostasis
			MP:0003953	abnormal hormone level
			MP:0002442	abnormal leukocyte physiology
			MP:0002118	abnormal lipid homeostasis
			MP:0001547	abnormal lipid level
			MP:0003957	abnormal nitric oxide homeostasis
			MP:0003964	abnormal noradrenaline level
			MP:0005006	abnormal osteoblast physiology
			MP:0004982	abnormal osteoclast morphology
			MP:0003084	abnormal skeletal muscle fiber morphology
			MP:0005508	abnormal skeleton morphology
			MP:0001533	abnormal skeleton physiology
			MP:0009643	abnormal urine homeostasis
			MP:0004003	abnormal vascular endothelial cell physiology
			MP:0004883	abnormal vascular wound healing
			MP:0001613	abnormal vasodilation
			MP:0002970	abnormal white adipose tissue morphology
			MP:0002871	albuminuria
			MP:0001625	cardiac hypertrophy
			MP:0006138	congestive heart failure
			MP:0004893	decreased adiponectin level
			MP:0001262	decreased body weight
			MP:0004016	decreased bone mass
			MP:0000063	decreased bone mineral density
			MP:0010869	decreased bone trabecula number
			MP:0011940	decreased food intake
			MP:0005333	decreased heart rate
			MP:0003059	decreased insulin secretion
			MP:0004989	decreased osteoblast cell number
			MP:0002843	decreased systemic arterial blood pressure
			MP:0008907	decreased total fat pad weight
			MP:0010879	decreased trabecular bone volume
			MP:0005598	decreased ventricle muscle contractility
			MP:0002753	dilated heart left ventricle
			MP:0008139	fused podocyte foot processes
			MP:0001914	hemorrhage
			MP:0002628	hepatic steatosis
			MP:0001559	hyperglycemia
			MP:0005293	impaired glucose tolerance
			MP:0004892	increased adiponectin level
			MP:0001260	increased body weight
			MP:0005605	increased bone mass
			MP:0000062	increased bone mineral density
			MP:0004149	increased bone strength
			MP:0008963	increased carbon dioxide production
			MP:0001554	increased circulating free fatty acid level
			MP:0005559	increased circulating glucose level
			MP:0002079	increased circulating insulin level
			MP:0001552	increased circulating triglyceride level
			MP:0004148	increased compact bone thickness
			MP:0004889	increased energy expenditure
			MP:0000218	increased leukocyte cell number
			MP:0009355	increased liver triglyceride level
			MP:0004988	increased osteoblast cell number
			MP:0005289	increased oxygen consumption
			MP:0005458	increased percent body fat
			MP:0009763	increased sensitivity to induced morbidity/mortality
			MP:0005658	increased susceptibility to diet-induced obesity
			MP:0006144	increased systemic arterial systolic blood pressure
			MP:0010024	increased total body fat amount
			MP:0010878	increased trabecular bone volume
			MP:0005331	insulin resistance
			MP:0003718	maternal effect
			MP:0003674	oxidative stress
			MP:0003828	pulmonary edema
			MP:0010018	pulmonary vascular congestion
			MP:0005413	vascular restenosis
Slc9a3	solute carrier family 9 (sodium/hydrogen exchanger), member 3	ENSMUSG00000036123	MP:0003027	abnormal blood pH regulation
			MP:0001663	abnormal digestive system physiology
			MP:0000477	abnormal intestine morphology
			MP:0010107	abnormal renal reabsorbtion
			MP:0010108	abnormal renal water reabsorbtion
			MP:0005036	diarrhea
			MP:0009140	dilated efferent ductules of testis
			MP:0006423	dilated rete testis
			MP:0009480	distended cecum
			MP:0000466	esophageal epithelium hyperplasia
			MP:0001596	hypotension
			MP:0002666	increased circulating aldosterone level
			MP:0001925	male infertility
			MP:0002731	megacolon
			MP:0000525	renal tubular acidosis
Hmgb3	high mobility group box 3	ENSMUSG00000015217	MP:0008249	abnormal common lymphocyte progenitor cell morphology
			MP:0006410	abnormal common myeloid progenitor cell morphology
			MP:0002123	abnormal definitive hematopoiesis
			MP:0000245	abnormal erythropoiesis
			MP:0005460	abnormal leukopoiesis
			MP:0002591	decreased mean corpuscular volume
			MP:0003131	increased erythrocyte cell number
			MP:0002608	increased hematocrit
			MP:0005564	increased hemoglobin content
			MP:0002169	no abnormal phenotype detected
Dock7	dedicator of cytokinesis 7	ENSMUSG00000028556	MP:0001778	abnormal brown adipose tissue amount
			MP:0000569	abnormal digit pigmentation
			MP:0008779	abnormal maternal behavior
			MP:0002095	abnormal skin pigmentation
			MP:0001360	abnormal social investigation
			MP:0000373	belly spot
			MP:0001258	decreased body length
			MP:0001262	decreased body weight
			MP:0009557	decreased platelet ADP level
			MP:0001783	decreased white adipose tissue amount
			MP:0000371	diluted coat color
			MP:0005606	increased bleeding time
			MP:0005175	non-pigmented tail tip
			MP:0002940	variable body spotting
Naaa	N-acylethanolamine acid amidase	ENSMUSG00000029413	MP:0002727	decreased circulating insulin level
Bphl	biphenyl hydrolase-like (serine hydrolase, breast epithelial mucin-associated antigen)	ENSMUSG00000038286	MP:0005554	decreased circulating creatinine level
			MP:0011968	decreased threshold for auditory brainstem response
			MP:0011967	increased or absent threshold for auditory brainstem response
Naglu	alpha-N-acetylglucosaminidase (Sanfilippo disease IIIB)	ENSMUSG00000001751	MP:0009945	abnormal accessory olfactory bulb morphology
			MP:0000818	abnormal amygdala morphology
			MP:0009979	abnormal cerebellum deep nucleus morphology
			MP:0000788	abnormal cerebral cortex morphology
			MP:0001502	abnormal circadian rhythm
			MP:0000031	abnormal cochlea morphology
			MP:0004249	abnormal crista ampullaris morphology
			MP:0000830	abnormal diencephalon morphology
			MP:0005551	abnormal eye electrophysiology
			MP:0000607	abnormal hepatocyte morphology
			MP:0000026	abnormal inner ear morphology
			MP:0000034	abnormal inner ear vestibule morphology
			MP:0008114	abnormal Kupffer cell morphology
			MP:0001392	abnormal locomotor behavior
			MP:0005058	abnormal lysosome morphology
			MP:0002446	abnormal macrophage morphology
			MP:0000897	abnormal midbrain morphology
			MP:0000049	abnormal middle ear morphology
			MP:0005105	abnormal middle ear ossicle morphology
			MP:0002882	abnormal neuron morphology
			MP:0000819	abnormal olfactory bulb morphology
			MP:0000042	abnormal organ of Corti morphology
			MP:0005326	abnormal podocyte morphology
			MP:0000848	abnormal pons morphology
			MP:0000877	abnormal Purkinje cell morphology
			MP:0006021	abnormal Reissner membrane morphology
			MP:0009640	abnormal renal tubule epithelium morphology
			MP:0005201	abnormal retinal pigment epithelium morphology
			MP:0001325	abnormal retina morphology
			MP:0004021	abnormal rod electrophysiology
			MP:0002698	abnormal sclera morphology
			MP:0004288	abnormal spiral ligament morphology
			MP:0004287	abnormal spiral limbus morphology
			MP:0005107	abnormal stapes morphology
			MP:0008847	abnormal suprachiasmatic nucleus morphology
			MP:0004739	conductive hearing loss
			MP:0004408	decreased cochlear hair cell number
			MP:0003460	decreased fear-related response
			MP:0000880	decreased Purkinje cell number
			MP:0002565	delayed circadian phase
			MP:0001511	disheveled coat
			MP:0001270	distended abdomen
			MP:0001405	impaired coordination
			MP:0001363	increased anxiety-related response
			MP:0011967	increased or absent threshold for auditory brainstem response
			MP:0001850	increased susceptibility to otitis media
			MP:0003622	ischuria
			MP:0000043	organ of Corti degeneration
			MP:0002083	premature death
			MP:0000876	Purkinje cell degeneration
			MP:0008587	short photoreceptor outer segment
			MP:0001209	spontaneous skin ulceration
			MP:0008515	thin retinal outer nuclear layer
			MP:0001263	weight loss
Cfh	complement component factor h	ENSMUSG00000026365	MP:0005239	abnormal Bruch membrane morphology
			MP:0010215	abnormal circulating complement protein level
			MP:0005416	abnormal circulating protein level
			MP:0011566	abnormal complement protein level
			MP:0011310	abnormal kidney capillary morphology
			MP:0011348	abnormal renal glomerulus basement membrane morphology
			MP:0005325	abnormal renal glomerulus morphology
			MP:0003727	abnormal retinal layer morphology
			MP:0001004	abnormal retinal photoreceptor morphology
			MP:0005201	abnormal retinal pigment epithelium morphology
			MP:0006074	abnormal retinal rod bipolar cell morphology
			MP:0001325	abnormal retina morphology
			MP:0002871	albuminuria
			MP:0003329	amyloid beta deposits
			MP:0011738	anasarca
			MP:0012143	decreased a wave amplitude
			MP:0012144	decreased b wave amplitude
			MP:0020216	decreased circulating complement protein level
			MP:0006149	decreased visual acuity
			MP:0008586	disorganized photoreceptor outer segment
			MP:0011353	expanded mesangial matrix
			MP:0002743	glomerulonephritis
			MP:0005161	hematuria
			MP:0005565	increased blood urea nitrogen level
			MP:0002412	increased susceptibility to bacterial infection
			MP:0005615	increased susceptibility to type III hypersensitivity reaction
			MP:0002962	increased urine protein level
			MP:0003606	kidney failure
			MP:0011507	kidney thrombosis
			MP:0011427	mesangial cell hyperplasia
			MP:0011512	mesangial cell interposition
			MP:0002083	premature death
			MP:0000314	schistocytosis
			MP:0003179	thrombocytopenia
Fga	fibrinogen alpha chain	ENSMUSG00000028001	MP:0002551	abnormal blood coagulation
			MP:0010213	abnormal circulating fibrinogen level
			MP:0000920	abnormal myelination
			MP:0004014	abnormal uterine environment
			MP:0005023	abnormal wound healing
			MP:0009549	decreased platelet aggregation
			MP:0001926	female infertility
			MP:0001656	focal hepatic necrosis
			MP:0000465	gastrointestinal hemorrhage
			MP:0005245	hemarthrosis
			MP:0005435	hemoperitoneum
			MP:0003888	liver hemorrhage
			MP:0003336	pancreas cysts
			MP:0002083	premature death
			MP:0011514	skin hemorrhage
			MP:0004898	uterine hemorrhage
Chga	chromogranin A	ENSMUSG00000021194	MP:0002909	abnormal adrenal gland physiology
			MP:0001739	abnormal adrenal gland secretion
			MP:0003962	abnormal adrenaline level
			MP:0003963	abnormal corticosterone level
			MP:0003964	abnormal noradrenaline level
			MP:0011478	abnormal urine catecholamine level
			MP:0002753	dilated heart left ventricle
			MP:0002625	heart left ventricle hypertrophy
			MP:0000231	hypertension
			MP:0005662	increased circulating adrenaline level
			MP:0005665	increased circulating noradrenaline level
			MP:0011101	partial prenatal lethality
			MP:0001732	postnatal growth retardation
S100a11	S100 calcium binding protein A11	ENSMUSG00000027907	MP:0002673	abnormal sperm number
Cp	ceruloplasmin	ENSMUSG00000003617	MP:0002182	abnormal astrocyte morphology
			MP:0008916	abnormal astrocyte physiology
			MP:0008811	abnormal brain iron level
			MP:0000886	abnormal cerebellar granule layer morphology
			MP:0000828	abnormal fourth ventricle morphology
			MP:0001406	abnormal gait
			MP:0000607	abnormal hepatocyte morphology
			MP:0005637	abnormal iron homeostasis
			MP:0001770	abnormal iron level
			MP:0008114	abnormal Kupffer cell morphology
			MP:0002118	abnormal lipid homeostasis
			MP:0003065	abnormal liver copper level
			MP:0003313	abnormal locomotor activation
			MP:0001392	abnormal locomotor behavior
			MP:0002882	abnormal neuron morphology
			MP:0000877	abnormal Purkinje cell morphology
			MP:0005164	abnormal response to injury
			MP:0003733	abnormal retinal inner nuclear layer morphology
			MP:0011396	abnormal sleep behavior
			MP:0012661	decreased circulating ceruloplasmin level
			MP:0004151	decreased circulating iron level
			MP:0000208	decreased hematocrit
			MP:0002874	decreased hemoglobin content
			MP:0005562	decreased mean corpuscular hemoglobin
			MP:0002591	decreased mean corpuscular volume
			MP:0000939	decreased motor neuron number
			MP:0000921	demyelination
			MP:0005638	hemochromatosis
			MP:0001405	impaired coordination
			MP:0008406	increased cellular sensitivity to hydrogen peroxide
			MP:0011890	increased circulating ferritin level
			MP:0011896	increased circulating unsaturated transferrin level
			MP:0008807	increased liver iron level
			MP:0008809	increased spleen iron level
			MP:0002810	microcytic anemia
			MP:0003224	neuron degeneration
Gnai2	guanine nucleotide binding protein (G protein), alpha inhibiting 2	ENSMUSG00000032562	MP:0009858	abnormal cellular extravasation
			MP:0000495	abnormal colon morphology
			MP:0008713	abnormal cytokine level
			MP:0003009	abnormal cytokine secretion
			MP:0001663	abnormal digestive system physiology
			MP:0002465	abnormal eosinophil physiology
			MP:0000685	abnormal immune system morphology
			MP:0001790	abnormal immune system physiology
			MP:0004842	abnormal large intestine crypts of Lieberkuhn morphology
			MP:0000489	abnormal large intestine morphology
			MP:0003628	abnormal leukocyte adhesion
			MP:0000217	abnormal leukocyte cell number
			MP:0002463	abnormal neutrophil physiology
			MP:0003638	abnormal response/metabolism to endogenous compounds
			MP:0002444	abnormal T cell physiology
			MP:0001665	chronic diarrhea
			MP:0002816	colitis
			MP:0011111	complete lethality during fetal growth through weaning
			MP:0001262	decreased body weight
			MP:0005012	decreased eosinophil cell number
			MP:0005333	decreased heart rate
			MP:0008874	decreased physiological sensitivity to xenobiotic
			MP:0010220	decreased T-helper 17 cell number
			MP:0002899	fatigue
			MP:0008577	increased circulating interferon-gamma level
			MP:0008602	increased circulating interleukin-4 level
			MP:0008626	increased circulating interleukin-5 level
			MP:0005011	increased eosinophil cell number
			MP:0000322	increased granulocyte number
			MP:0002626	increased heart rate
			MP:0002495	increased IgA level
			MP:0002493	increased IgG level
			MP:0002494	increased IgM level
			MP:0002461	increased immunoglobulin level
			MP:0004499	increased incidence of tumors by chemical induction
			MP:0001846	increased inflammatory response
			MP:0008566	increased interferon-gamma secretion
			MP:0008657	increased interleukin-1 beta secretion
			MP:0008687	increased interleukin-2 secretion
			MP:0002957	increased intestinal adenocarcinoma incidence
			MP:0005013	increased lymphocyte cell number
			MP:0000220	increased monocyte cell number
			MP:0000219	increased neutrophil cell number
			MP:0008873	increased physiological sensitivity to xenobiotic
			MP:0009766	increased sensitivity to xenobiotic induced morbidity/mortality
			MP:0008082	increased single-positive T cell number
			MP:0008537	increased susceptibility to induced colitis
			MP:0005027	increased susceptibility to parasitic infection
			MP:0005015	increased T cell number
			MP:0005348	increased T cell proliferation
			MP:0000714	increased thymocyte number
			MP:0008560	increased tumor necrosis factor secretion
			MP:0000512	intestinal ulcer
			MP:0003304	large intestinal inflammation
			MP:0002731	megacolon
			MP:0002169	no abnormal phenotype detected
			MP:0011086	partial postnatal lethality
			MP:0003303	peritoneal inflammation
			MP:0001732	postnatal growth retardation
			MP:0002083	premature death
			MP:0000493	rectal prolapse
			MP:0001263	weight loss
Rprd1b	regulation of nuclear pre-mRNA domain containing 1B	ENSMUSG00000027651	MP:0008805	decreased circulating amylase level
			MP:0010052	increased grip strength
			MP:0005564	increased hemoglobin content
Itgam	integrin alpha M	ENSMUSG00000030786	MP:0009642	abnormal blood homeostasis
			MP:0003566	abnormal cell adhesion
			MP:0009858	abnormal cellular extravasation
			MP:0001845	abnormal inflammatory response
			MP:0003628	abnormal leukocyte adhesion
			MP:0003156	abnormal leukocyte migration
			MP:0003627	abnormal leukocyte tethering or rolling
			MP:0000717	abnormal lymphocyte cell number
			MP:0002451	abnormal macrophage physiology
			MP:0005065	abnormal neutrophil morphology
			MP:0002463	abnormal neutrophil physiology
			MP:0001828	abnormal T cell activation
			MP:0003944	abnormal T cell subpopulation ratio
			MP:0006043	decreased apoptosis
			MP:0008075	decreased CD4-positive, alpha beta T cell number
			MP:0006058	decreased cerebral infarction size
			MP:0005012	decreased eosinophil cell number
			MP:0000222	decreased neutrophil cell number
			MP:0005095	decreased T cell proliferation
			MP:0002467	impaired neutrophil phagocytosis
			MP:0008078	increased CD8-positive, alpha-beta T cell number
			MP:0005011	increased eosinophil cell number
			MP:0000218	increased leukocyte cell number
			MP:0000219	increased neutrophil cell number
			MP:0002412	increased susceptibility to bacterial infection
Retn	resistin	ENSMUSG00000012705	MP:0005560	decreased circulating glucose level
			MP:0009356	decreased liver triglyceride level
			MP:0005292	improved glucose tolerance
Tmed2	transmembrane emp24 domain trafficking protein 2	ENSMUSG00000029390	MP:0001726	abnormal allantois morphology
			MP:0004252	abnormal direction of heart looping
			MP:0001672	abnormal embryogenesis/ development
			MP:0001700	abnormal embryo turning
			MP:0000267	abnormal heart development
			MP:0000269	abnormal heart looping
			MP:0002861	abnormal tail bud morphology
			MP:0004086	absent heartbeat
			MP:0003403	absent placental labyrinth
			MP:0004073	caudal body truncation
			MP:0011098	complete embryonic lethality during organogenesis
			MP:0001698	decreased embryo size
			MP:0009656	delayed chorioallantoic fusion
			MP:0003794	delayed somite formation
			MP:0003984	embryonic growth retardation
			MP:0004251	failure of heart looping
			MP:0000929	open neural tube
			MP:0012062	small tail bud
Acsl3	acyl-CoA synthetase long-chain family member 3	ENSMUSG00000032883	MP:0001800	abnormal humoral immune response
			MP:0002089	abnormal postnatal growth/weight/body size
			MP:0005017	decreased B cell number
			MP:0001258	decreased body length
			MP:0001262	decreased body weight
			MP:0003961	decreased lean body mass
			MP:0008074	increased CD4-positive, alpha beta T cell number
			MP:0001732	postnatal growth retardation
Cd74	CD74 antigen (invariant polypeptide of major histocompatibility complex, class II antigen-associated)	ENSMUSG00000024610	MP:0001835	abnormal antigen presentation
			MP:0005041	abnormal antigen presentation via MHC class II
			MP:0002144	abnormal B cell differentiation
			MP:0002459	abnormal B cell physiology
			MP:0002455	abnormal dendritic cell antigen presentation
			MP:0005042	abnormal level of surface class II molecules
			MP:0008828	abnormal lymph node cell ratio
			MP:0004919	abnormal positive T cell selection
			MP:0002452	abnormal professional antigen presenting cell physiology
			MP:0005094	abnormal T cell proliferation
			MP:0005465	abnormal T-helper 1 physiology
			MP:0001802	arrested B cell differentiation
			MP:0005150	cachexia
			MP:0005017	decreased B cell number
			MP:0005093	decreased B cell proliferation
			MP:0001265	decreased body size
			MP:0008075	decreased CD4-positive, alpha beta T cell number
			MP:0000352	decreased cell proliferation
			MP:0001806	decreased IgM level
			MP:0008567	decreased interferon-gamma secretion
			MP:0008688	decreased interleukin-2 secretion
			MP:0004800	decreased susceptibility to experimental autoimmune encephalomyelitis
			MP:0005616	decreased susceptibility to type IV hypersensitivity reaction
			MP:0005095	decreased T cell proliferation
			MP:0005043	defective assembly of class II molecules
			MP:0008078	increased CD8-positive, alpha-beta T cell number
			MP:0008214	increased immature B cell number
			MP:0004799	increased susceptibility to experimental autoimmune encephalomyelitis
			MP:0005348	increased T cell proliferation
Cybb	cytochrome b-245, beta polypeptide	ENSMUSG00000015340	MP:0009873	abnormal aorta tunica media morphology
			MP:0002128	abnormal blood circulation
			MP:0001790	abnormal immune system physiology
			MP:0000511	abnormal intestinal mucosa morphology
			MP:0002207	abnormal long term potentiation
			MP:0002451	abnormal macrophage physiology
			MP:0000278	abnormal myocardial fiber morphology
			MP:0002463	abnormal neutrophil physiology
			MP:0003957	abnormal nitric oxide homeostasis
			MP:0001463	abnormal spatial learning
			MP:0010792	abnormal stomach mucosa morphology
			MP:0001625	cardiac hypertrophy
			MP:0001262	decreased body weight
			MP:0001273	decreased metastatic potential
			MP:0002922	decreased post-tetanic potentiation
			MP:0005526	decreased renal plasma flow rate
			MP:0005530	decreased renal vascular resistance
			MP:0010759	decreased right ventricle systolic pressure
			MP:0002843	decreased systemic arterial blood pressure
			MP:0006264	decreased systemic arterial systolic blood pressure
			MP:0003447	decreased tumor growth/size
			MP:0006317	decreased urine sodium level
			MP:0002757	decreased vertical activity
			MP:0002500	granulomatous inflammation
			MP:0001405	impaired coordination
			MP:0005088	increased acute inflammation
			MP:0001846	increased inflammatory response
			MP:0005527	increased renal glomerular filtration rate
			MP:0005525	increased renal plasma flow rate
			MP:0004952	increased spleen weight
			MP:0002412	increased susceptibility to bacterial infection
			MP:0002406	increased susceptibility to infection
			MP:0011470	increased urine creatinine level
			MP:0011741	increased urine nitrite level
			MP:0006316	increased urine sodium level
			MP:0003620	oliguria
			MP:0001473	reduced long term potentiation
Slc39a14	solute carrier family 39 (zinc transporter), member 14	ENSMUSG00000022094	MP:0000166	abnormal chondrocyte morphology
			MP:0003383	abnormal gluconeogenesis
			MP:0003968	abnormal growth hormone level
			MP:0005508	abnormal skeleton morphology
			MP:0000130	abnormal trabecular bone morphology
			MP:0009615	abnormal zinc homeostasis
			MP:0001265	decreased body size
			MP:0001262	decreased body weight
			MP:0000063	decreased bone mineral density
			MP:0010869	decreased bone trabecula number
			MP:0010876	decreased bone volume
			MP:0004701	decreased circulating insulin-like growth factor I level
			MP:0004686	decreased length of long bones
			MP:0000066	osteoporosis
			MP:0001732	postnatal growth retardation
			MP:0000161	scoliosis
			MP:0003109	short femur
			MP:0002764	short tibia
Crtap	cartilage associated protein	ENSMUSG00000032431	MP:0002896	abnormal bone mineralization
			MP:0008271	abnormal bone ossification
			MP:0003795	abnormal bone structure
			MP:0005006	abnormal osteoblast physiology
			MP:0000130	abnormal trabecular bone morphology
			MP:0004016	decreased bone mass
			MP:0004686	decreased length of long bones
			MP:0006397	disorganized long bone epiphyseal plate
			MP:0004201	fetal growth retardation
			MP:0000069	kyphoscoliosis
			MP:0000066	osteoporosis
			MP:0001732	postnatal growth retardation
Fcgrt	Fc receptor, IgG, alpha chain transporter	ENSMUSG00000003420	MP:0001800	abnormal humoral immune response
			MP:0005419	decreased circulating serum albumin level
			MP:0008495	decreased IgG1 level
			MP:0001805	decreased IgG level
Pglyrp1	peptidoglycan recognition protein 1	ENSMUSG00000030413	MP:0008722	abnormal chemokine secretion
			MP:0000490	abnormal crypts of Lieberkuhn morphology
			MP:0010377	abnormal gut flora balance
			MP:0000488	abnormal intestinal epithelium morphology
			MP:0003449	abnormal intestinal goblet cell morphology
			MP:0000511	abnormal intestinal mucosa morphology
			MP:0002463	abnormal neutrophil physiology
			MP:0000465	gastrointestinal hemorrhage
			MP:0005074	impaired granulocyte bactericidal activity
			MP:0008705	increased interleukin-6 secretion
			MP:0009766	increased sensitivity to xenobiotic induced morbidity/mortality
			MP:0002412	increased susceptibility to bacterial infection
			MP:0009788	increased susceptibility to bacterial infection induced morbidity/mortality
			MP:0003724	increased susceptibility to induced arthritis
			MP:0008537	increased susceptibility to induced colitis
			MP:0000512	intestinal ulcer
			MP:0001263	weight loss
Vim	vimentin	ENSMUSG00000026728	MP:0000260	abnormal angiogenesis
			MP:0002182	abnormal astrocyte morphology
			MP:0001614	abnormal blood vessel morphology
			MP:0003091	abnormal cell migration
			MP:0000358	abnormal cell morphology
			MP:0005621	abnormal cell physiology
			MP:0009858	abnormal cellular extravasation
			MP:0000875	abnormal cerebellar Purkinje cell layer
			MP:0000849	abnormal cerebellum morphology
			MP:0003628	abnormal leukocyte adhesion
			MP:0003156	abnormal leukocyte migration
			MP:0003627	abnormal leukocyte tethering or rolling
			MP:0001392	abnormal locomotor behavior
			MP:0002804	abnormal motor learning
			MP:0008572	abnormal Purkinje cell dendrite morphology
			MP:0000877	abnormal Purkinje cell morphology
			MP:0000250	abnormal vasoconstriction
			MP:0001613	abnormal vasodilation
			MP:0004876	decreased mean systemic arterial blood pressure
			MP:0000880	decreased Purkinje cell number
			MP:0001399	hyperactivity
			MP:0001525	impaired balance
			MP:0001405	impaired coordination
			MP:0001363	increased anxiety-related response
			MP:0008821	increased blood uric acid level
			MP:0001260	increased body weight
			MP:0005553	increased circulating creatinine level
			MP:0009763	increased sensitivity to induced morbidity/mortality
			MP:0000876	Purkinje cell degeneration
Tmtc3	transmembrane and tetratricopeptide repeat containing 3	ENSMUSG00000036676	MP:0011024	abnormal branching involved in lung morphogenesis
			MP:0005076	abnormal cell differentiation
			MP:0010906	abnormal lung bud morphology
			MP:0001176	abnormal lung development
			MP:0001575	cyanosis
			MP:0006027	impaired lung alveolus development
			MP:0001183	overexpanded pulmonary alveoli
			MP:0011086	partial postnatal lethality
			MP:0001732	postnatal growth retardation
			MP:0001953	respiratory failure
Dock8	dedicator of cytokinesis 8	ENSMUSG00000052085	MP:0002376	abnormal dendritic cell physiology
			MP:0001800	abnormal humoral immune response
			MP:0008183	absent marginal zone B cells
			MP:0001830	decreased activated T cell number
			MP:0004978	decreased B-1 B cell number
			MP:0008075	decreased CD4-positive, alpha beta T cell number
			MP:0008079	decreased CD8-positive, alpha-beta T cell number
			MP:0008200	decreased follicular dendritic cell number
			MP:0008178	decreased germinal center B cell number
			MP:0001805	decreased IgG level
			MP:0001806	decreased IgM level
			MP:0008182	decreased marginal zone B cell number
			MP:0008484	decreased spleen germinal center size
			MP:0005018	decreased T cell number
			MP:0005095	decreased T cell proliferation
Apoh	apolipoprotein H	ENSMUSG00000000049	MP:0009642	abnormal blood homeostasis
			MP:0011101	partial prenatal lethality
M6pr	mannose-6-phosphate receptor, cation dependent	ENSMUSG00000007458	MP:0005584	abnormal enzyme/coenzyme activity
			MP:0005319	abnormal enzyme/coenzyme level
			MP:0009643	abnormal urine homeostasis
			MP:0003174	increased lysosomal enzyme secretion
			MP:0005059	lysosomal protein accumulation
			MP:0011110	partial preweaning lethality
Cops3	COP9 (constitutive photomorphogenic) homolog, subunit 3 (Arabidopsis thaliana)	ENSMUSG00000019373	MP:0003886	abnormal embryonic epiblast morphology
			MP:0002718	abnormal inner cell mass morphology
			MP:0011197	abnormal proamniotic cavity morphology
			MP:0001674	abnormal triploblastic development
			MP:0001683	absent mesoderm
			MP:0011097	complete embryonic lethality between somite formation and embryo turning
			MP:0011091	complete prenatal lethality
			MP:0003984	embryonic growth retardation
			MP:0001696	failure to gastrulate
Twf2	twinfilin, actin-binding protein, homolog 2 (Drosophila)	ENSMUSG00000023277	MP:0002169	no abnormal phenotype detected
Grb2	growth factor receptor bound protein 2	ENSMUSG00000059923	MP:0002144	abnormal B cell differentiation
			MP:0002459	abnormal B cell physiology
			MP:0001685	abnormal endoderm development
			MP:0001071	abnormal facial nerve morphology
			MP:0000267	abnormal heart development
			MP:0000458	abnormal mandible morphology
			MP:0008194	abnormal memory B cell physiology
			MP:0006030	abnormal otic vesicle development
			MP:0002145	abnormal T cell differentiation
			MP:0001074	abnormal vagus nerve morphology
			MP:0009546	absent gastric milk in neonates
			MP:0012114	absent inner cell mass proliferation
			MP:0006345	absent second pharyngeal arch
			MP:0009890	cleft secondary palate
			MP:0011096	complete embryonic lethality between implantation and somite formation
			MP:0011098	complete embryonic lethality during organogenesis
			MP:0011087	complete neonatal lethality
			MP:0005017	decreased B cell number
			MP:0001258	decreased body length
			MP:0008075	decreased CD4-positive, alpha beta T cell number
			MP:0008079	decreased CD8-positive, alpha-beta T cell number
			MP:0005092	decreased double-positive T cell number
			MP:0008174	decreased follicular B cell number
			MP:0008498	decreased IgG3 level
			MP:0001805	decreased IgG level
			MP:0008211	decreased mature B cell number
			MP:0011521	decreased placental labyrinth size
			MP:0008482	decreased spleen germinal center number
			MP:0008484	decreased spleen germinal center size
			MP:0002410	decreased susceptibility to viral infection
			MP:0000715	decreased thymocyte number
			MP:0009923	decreased transitional stage T1 B cell number
			MP:0009926	decreased transitional stage T2 B cell number
			MP:0001785	edema
			MP:0008762	embryonic lethality
			MP:0009657	failure of chorioallantoic fusion
			MP:0001914	hemorrhage
			MP:0008782	increased B cell apoptosis
			MP:0005154	increased B cell proliferation
			MP:0002494	increased IgM level
			MP:0008097	increased plasma cell number
			MP:0002169	no abnormal phenotype detected
			MP:0009888	palatal shelves fail to meet at midline
			MP:0010770	preweaning lethality
Cfi	complement component factor i	ENSMUSG00000058952	MP:0005416	abnormal circulating protein level
			MP:0005325	abnormal renal glomerulus morphology
Eps8	epidermal growth factor receptor pathway substrate 8	ENSMUSG00000015766	MP:0005621	abnormal cell physiology
			MP:0002910	abnormal excitatory postsynaptic currents
			MP:0002066	abnormal motor capabilities/coordination/movement
			MP:0001987	alcohol preference
			MP:0003234	enhanced NMDA-mediated synaptic currents
			MP:0002863	improved righting response
			MP:0003545	increased alcohol consumption
			MP:0002169	no abnormal phenotype detected
			MP:0004524	short cochlear hair cell stereocilia
Tfrc	transferrin receptor	ENSMUSG00000022797	MP:0004230	abnormal embryonic erythrocyte morphology
			MP:0004229	abnormal embryonic erythropoiesis
			MP:0000245	abnormal erythropoiesis
			MP:0008741	abnormal heart iron level
			MP:0001670	abnormal intestinal mineral absorption
			MP:0005637	abnormal iron homeostasis
			MP:0001770	abnormal iron level
			MP:0001577	anemia
			MP:0011092	complete embryonic lethality
			MP:0004151	decreased circulating iron level
			MP:0008973	decreased erythroid progenitor cell number
			MP:0008743	decreased liver iron level
			MP:0005562	decreased mean corpuscular hemoglobin
			MP:0002591	decreased mean corpuscular volume
			MP:0008808	decreased spleen iron level
			MP:0003984	embryonic growth retardation
			MP:0013241	embryo tissue necrosis
			MP:0002192	hydrops fetalis
			MP:0008388	hypochromic microcytic anemia
			MP:0005039	hypoxia
			MP:0006042	increased apoptosis
			MP:0008810	increased circulating iron level
			MP:0003131	increased erythrocyte cell number
			MP:0008807	increased liver iron level
			MP:0003400	kinked neural tube
			MP:0002813	microcytosis
			MP:0003717	pallor
			MP:0005312	pericardial effusion
Fkbp10	FK506 binding protein 10	ENSMUSG00000001555	MP:0002110	abnormal digit morphology
Aldh5a1	aldhehyde dehydrogenase family 5, subfamily A1	ENSMUSG00000035936	MP:0005332	abnormal amino acid level
			MP:0004994	abnormal brain wave pattern
			MP:0005266	abnormal metabolism
			MP:0009643	abnormal urine homeostasis
			MP:0003216	absence seizures
			MP:0001393	ataxia
			MP:0011085	complete postnatal lethality
			MP:0001262	decreased body weight
			MP:0002183	gliosis
			MP:0000243	myoclonus
			MP:0002826	tonic seizures
Dock5	dedicator of cytokinesis 5	ENSMUSG00000044447	MP:0001304	cataract
Plod1	procollagen-lysine, 2-oxoglutarate 5-dioxygenase 1	ENSMUSG00000019055	MP:0009865	abnormal aorta smooth muscle morphology
			MP:0009866	abnormal aorta wall morphology
			MP:0008438	abnormal cutaneous collagen fibril morphology
			MP:0002066	abnormal motor capabilities/coordination/movement
			MP:0004044	aortic dissection
			MP:0001539	decreased caudal vertebrae number
			MP:0001914	hemorrhage
			MP:0004144	hypotonia
			MP:0000753	paralysis
			MP:0002083	premature death
Alox5	arachidonate 5-lipoxygenase	ENSMUSG00000025701	MP:0001790	abnormal immune system physiology
			MP:0001845	abnormal inflammatory response
			MP:0002463	abnormal neutrophil physiology
			MP:0009818	abnormal thromboxane level
			MP:0005087	decreased acute inflammation
			MP:0001876	decreased inflammatory response
			MP:0009817	decreased leukotriene level
			MP:0004822	decreased susceptibility to experimental autoimmune uveoretinitis
			MP:0005597	decreased susceptibility to type I hypersensitivity reaction
			MP:0008720	impaired neutrophil chemotaxis
			MP:0008719	impaired neutrophil recruitment
			MP:0000062	increased bone mineral density
			MP:0005669	increased circulating leptin level
			MP:0005145	increased circulating VLDL cholesterol level
			MP:0009814	increased prostaglandin level
			MP:0008908	increased total fat pad weight
			MP:0000692	small spleen
Cd81	CD81 antigen	ENSMUSG00000037706	MP:0002182	abnormal astrocyte morphology
			MP:0002144	abnormal B cell differentiation
			MP:0004939	abnormal B cell morphology
			MP:0000952	abnormal CNS glial cell morphology
			MP:0000780	abnormal corpus callosum morphology
			MP:0008263	abnormal hippocampus CA1 region morphology
			MP:0000807	abnormal hippocampus morphology
			MP:0009940	abnormal hippocampus pyramidal cell morphology
			MP:0000716	abnormal immune system cell morphology
			MP:0002451	abnormal macrophage physiology
			MP:0000136	abnormal microglial cell morphology
			MP:0002882	abnormal neuron morphology
			MP:0004080	abnormal nucleus accumbens morphology
			MP:0005094	abnormal T cell proliferation
			MP:0005466	abnormal T-helper 2 physiology
			MP:0008168	decreased B-1a cell number
			MP:0004978	decreased B-1 B cell number
			MP:0005093	decreased B cell proliferation
			MP:0008495	decreased IgG1 level
			MP:0001805	decreased IgG level
			MP:0005026	decreased susceptibility to parasitic infection
			MP:0005597	decreased susceptibility to type I hypersensitivity reaction
			MP:0008282	enlarged hippocampus
			MP:0001402	hypoactivity
			MP:0009758	impaired behavioral response to cocaine
			MP:0005154	increased B cell proliferation
			MP:0002176	increased brain weight
			MP:0001906	increased dopamine level
			MP:0002495	increased IgA level
			MP:0008502	increased IgG3 level
			MP:0002494	increased IgM level
			MP:0000789	thickened cerebral cortex
Fn1	fibronectin 1	ENSMUSG00000026193	MP:0005029	abnormal amnion morphology
			MP:0000297	abnormal atrioventricular cushion morphology
			MP:0009382	abnormal cardiac jelly morphology
			MP:0002084	abnormal developmental patterning
			MP:0004787	abnormal dorsal aorta morphology
			MP:0004261	abnormal embryonic neuroepithelium morphology
			MP:0002085	abnormal embryonic tissue morphology
			MP:0003974	abnormal endocardium morphology
			MP:0013258	abnormal extracellular matrix morphology
			MP:0002086	abnormal extraembryonic tissue morphology
			MP:0001695	abnormal gastrulation
			MP:0000267	abnormal heart development
			MP:0000266	abnormal heart morphology
			MP:0010117	abnormal lateral plate mesoderm morphology
			MP:0000609	abnormal liver physiology
			MP:0001680	abnormal mesoderm development
			MP:0002151	abnormal neural tube morphology/development
			MP:0002825	abnormal notochord morphology
			MP:0006126	abnormal outflow tract development
			MP:0003231	abnormal placenta vasculature
			MP:0008469	abnormal protein level
			MP:0005164	abnormal response to injury
			MP:0008530	abnormal rostral-caudal patterning of the somites
			MP:0000259	abnormal vascular development
			MP:0005592	abnormal vascular smooth muscle morphology
			MP:0001622	abnormal vasculogenesis
			MP:0001718	abnormal visceral yolk sac morphology
			MP:0004076	abnormal vitelline vascular remodeling
			MP:0003229	abnormal vitelline vasculature morphology
			MP:0004573	absent limb buds
			MP:0000932	absent notochord
			MP:0006386	absent somites
			MP:0001721	absent visceral yolk sac blood islands
			MP:0001719	absent vitelline blood vessels
			MP:0001577	anemia
			MP:0011092	complete embryonic lethality
			MP:0011098	complete embryonic lethality during organogenesis
[truncated: 284 more rows]
